# Supplementary material for: Hierarchical interactions between Fnr orthologs allows fine-tuning of transcription in response to oxygen in Herbaspirillum seropedicae
Source: Nucleic Acids Res. 2018 Feb 26;46(8):3953–66. doi: 10.1093/nar/gky142 (PMC5934665; doi:10.1093/nar/gky142)
Supplement: Supplementary Data [file gky142_supp.zip]

Archive with 2 entries (2 files):
- nar-00262-v-2018-File008.pdf
- nar-00262-v-2018-File009.xlsx
