# Supplementary material for: Hierarchical interactions between Fnr orthologs allows fine-tuning of transcription in response to oxygen in Herbaspirillum seropedicae
Source: Nucleic Acids Res. 2018 Feb 26;46(8):3953–66. doi: 10.1093/nar/gky142 (PMC5934665; doi:10.1093/nar/gky142)
Supplement: Supplementary Data [file gky142_supp.zip › nar-00262-v-2018-File009.xlsx]

## Sheet: Table S3_RNA-Seq
Locus Tag	Gene ID	WTCvWTS logFC	WTCvWTS logCPM	WTCvWTS PValue	WTCvWTS FDR	Δ1CvΔ1S logFC	Δ1CvΔ1S logCPM	Δ1CvΔ1S PValue	Δ1CvΔ1S FDR	Δ3CvΔ3S logFC	Δ3CvΔ3S logCPM	Δ3CvΔ3S PValue	Δ3CvΔ3S FDR	WTCvΔ1C logFC	WTCvΔ1C logCPM	WTCvΔ1C PValue	WTCvΔ1C FDR	WTCvΔ3C logFC	WTCvΔ3C logCPM	WTCvΔ3C PValue	WTCvΔ3C FDR	WTSvΔ1S logFC	WTSvΔ1S logCPM	WTSvΔ1S PValue	WTSvΔ1S FDR	WTSvΔ3S logFC	WTSvΔ3SlogCPM	WTSvΔ3S PValue	WTSvΔ3S FDR
Hsero_0006	Hsero_0006	1.12772	10.0214	4.69422e-16	1.50183e-14	0.324075	10.0214	0.0182947	0.130069	0.202414	10.0214	0.140313	0.438013	-0.397662	10.0214	0.00380528	0.228076	-0.449587	10.0214	0.00107485	0.0427684	-1.2013	10.0214	5.87297e-18	5.34779e-16	-1.37489	10.0214	7.45685e-23	2.59619e-21
Hsero_0007	Hsero_0007	1.30573	8.14335	6.68158e-19	2.37874e-17	0.338755	8.14335	0.0193583	0.135194	0.314561	8.14335	0.0298871	0.190221	-0.335818	8.14335	0.0204336	0.575911	-0.199247	8.14335	0.168776	0.855627	-1.30279	8.14335	7.94355e-19	8.35838e-17	-1.19042	8.14335	4.75512e-16	1.24395e-14
Hsero_0044	Hsero_0044	2.31486	2.16975	6.48162e-05	0.000739529	-0.478364	2.16975	0.389234	0.701303	-0.478115	2.16975	0.390758	0.715054	0.118541	2.16975	0.831269	1	-0.0333506	2.16975	0.951952	0.995339	-2.67469	2.16975	5.32499e-06	0.000135783	-2.82634	2.16975	1.75776e-06	2.52979e-05
Hsero_0150	rpoE_1	1.17796	5.89626	1.65789e-12	4.4351e-11	0.840258	5.89626	4.02023e-07	1.3597e-05	-0.440954	5.89626	0.00761908	0.0874472	-0.0303754	5.89626	0.853888	1	-0.362106	5.89626	0.0282891	0.434898	-0.368073	5.89626	0.0255129	0.168485	-1.98102	5.89626	3.8737e-31	1.8342e-29
Hsero_0151	hemB	1.4435	7.9394	3.72547e-32	2.55654e-30	1.17299	7.9394	4.72634e-22	4.66234e-20	-0.014663	7.9394	0.902922	0.969024	-0.053203	7.9394	0.657392	1	-0.238226	7.9394	0.0471784	0.569872	-0.323718	7.9394	0.00697652	0.0670058	-1.69639	7.9394	3.73741e-43	2.45787e-41
Hsero_0153	Hsero_0153	3.24319	8.03778	7.82413e-76	1.68397e-73	1.01364	8.03778	5.17171e-10	2.42456e-08	-0.114765	8.03778	0.477676	0.774656	-0.138985	8.03778	0.389767	0.996153	-0.0530502	8.03778	0.742809	0.984241	-2.36853	8.03778	2.86245e-44	6.77686e-42	-3.41101	8.03778	1.84498e-82	2.23999e-80
Hsero_0154	resB	1.577	8.06216	9.07876e-40	7.96073e-38	0.717886	8.06216	9.4753e-10	4.39858e-08	-0.279618	8.06216	0.0167433	0.134829	-0.153895	8.06216	0.187646	0.940862	-0.12298	8.06216	0.292582	0.929804	-1.013	8.06216	8.4106e-18	7.514e-16	-1.97959	8.06216	3.73197e-60	3.15552e-58
Hsero_0155	ccmC	1.24593	7.33681	1.20754e-22	5.19789e-21	0.513855	7.33681	4.36431e-05	0.0011231	-0.238049	7.33681	0.0578807	0.274909	-0.228621	7.33681	0.0684613	0.830873	-0.103693	7.33681	0.40863	0.948818	-0.960694	7.33681	3.0388e-14	2.14757e-12	-1.58767	7.33681	3.89914e-35	2.07443e-33
Hsero_0239	phbA2	1.04925	9.57008	3.57303e-11	8.81162e-10	0.06949	9.57008	0.657659	0.873554	0.098503	9.57008	0.529923	0.805995	-0.241877	9.57008	0.123144	0.909649	-0.0799349	9.57008	0.610249	0.982962	-1.22164	9.57008	1.59044e-14	1.14102e-12	-1.03068	9.57008	7.71814e-11	1.56177e-09
Hsero_0256	phbA	1.04864	7.61932	0.00104787	0.00758663	0.0503496	7.61932	0.873665	0.956913	0.59021	7.61932	0.06318	0.289881	-0.118398	7.61932	0.708471	1	-0.0484445	7.61932	0.878427	0.991625	-1.11669	7.61932	0.000491856	0.00755295	-0.506872	7.61932	0.110237	0.31331
Hsero_0257	Hsero_0257	1.27764	4.23991	0.00132907	0.00916623	0.153953	4.23991	0.69491	0.886419	0.234258	4.23991	0.550729	0.820548	-0.279561	4.23991	0.4764	0.996153	0.105899	4.23991	0.787098	0.984241	-1.40324	4.23991	0.000441028	0.00693777	-0.937478	4.23991	0.0177031	0.0844151
Hsero_0260	Hsero_0260	1.50352	6.09119	1.0025e-22	4.35492e-21	-0.144382	6.09119	0.33647	0.660209	-0.373352	6.09119	0.0130534	0.115615	-0.013881	6.09119	0.926506	1	0.175275	6.09119	0.243356	0.91351	-1.66178	6.09119	3.61076e-27	6.3322e-25	-1.70159	6.09119	2.43531e-28	1.02957e-26
Hsero_0261	Hsero_0261	7.26747	4.50798	1.60399e-24	8.07969e-23	0.68989	4.50798	0.211845	0.527662	-1.1178	4.50798	0.0460205	0.246501	-0.60622	4.50798	0.273109	0.973823	-0.143263	4.50798	0.790001	0.984241	-7.18382	4.50798	3.63492e-24	5.21556e-22	-8.52863	4.50798	7.07281e-30	3.1009e-28
Hsero_0263	pta	3.88362	6.43819	2.38553e-50	2.6894e-48	2.40569	6.43819	6.70351e-23	6.90024e-21	-0.167917	6.43819	0.472129	0.770873	0.0795368	6.43819	0.732279	1	-0.809526	6.43819	0.000538337	0.0250749	-1.39839	6.43819	3.21062e-09	1.28833e-07	-4.86106	6.43819	4.25632e-71	4.113e-69
Hsero_0264	ackA	4.38619	6.33907	1.53274e-69	2.34114e-67	2.72973	6.33907	3.09633e-32	5.43005e-30	0.0272676	6.33907	0.901946	0.969024	0.232124	6.33907	0.28527	0.974386	-0.117372	6.33907	0.590851	0.981367	-1.42434	6.33907	1.08257e-10	5.45317e-09	-4.47629	6.33907	9.61962e-72	1.0122e-69
Hsero_0265	phaC_3	3.61815	6.4952	3.16511e-57	3.9439e-55	2.0701	6.4952	2.44454e-22	2.46274e-20	-0.20156	6.4952	0.325951	0.654299	-0.0148359	6.4952	0.942558	1	-0.0894858	6.4952	0.663388	0.984241	-1.56288	6.4952	8.47246e-14	5.73101e-12	-3.90919	6.4952	9.04925e-65	8.08457e-63
Hsero_0440	Hsero_0440	1.0032	3.98974	4.19481e-06	6.16845e-05	0.650401	3.98974	0.00272069	0.0342619	-0.0391768	3.98974	0.856972	0.954357	-0.105038	3.98974	0.627604	1	-0.304157	3.98974	0.160719	0.854376	-0.457833	3.98974	0.0342617	0.208659	-1.34653	3.98974	8.90952e-10	1.7149e-08
Hsero_0441	Hsero_0441	1.5565	3.78581	1.25063e-12	3.42296e-11	1.38285	3.78581	2.35685e-10	1.14539e-08	-0.0788575	3.78581	0.714142	0.900223	0.141828	3.78581	0.509732	0.996153	-0.0997971	3.78581	0.644926	0.984241	-0.0318137	3.78581	0.88205	0.973956	-1.73515	3.78581	3.50575e-15	8.7367e-14
Hsero_0442	Hsero_0442	1.94023	2.5771	0.00118134	0.00837369	1.44241	2.5771	0.0144135	0.112089	0.0398125	2.5771	0.945943	0.984324	0.328012	2.5771	0.571623	1	-0.519598	2.5771	0.371832	0.945761	-0.169809	2.5771	0.769035	0.937301	-2.42002	2.5771	7.02934e-05	0.000759907
Hsero_0443	Hsero_0443	2.35222	2.24483	9.81995e-07	1.6145e-05	2.17717	2.24483	5.15516e-06	0.000156472	0.344302	2.24483	0.456055	0.760131	-0.0267699	2.24483	0.954869	1	-0.463706	2.24483	0.315484	0.940723	-0.201814	2.24483	0.659208	0.897739	-2.47162	2.24483	3.063e-07	4.77082e-06
Hsero_0444	Hsero_0444	1.74291	3.63791	2.68501e-12	7.10253e-11	2.21368	3.63791	2.34376e-18	1.88097e-16	0.0305036	3.63791	0.902456	0.969024	-0.488637	3.63791	0.0450718	0.74702	-0.80076	3.63791	0.00110591	0.0433728	-0.0178669	3.63791	0.941335	0.989328	-2.51317	3.63791	1.03594e-22	3.5289e-21
Hsero_0445	dalD	2.17076	4.26396	2.85427e-24	1.3933e-22	2.40188	4.26396	6.99905e-29	1.06905e-26	0.0796187	4.26396	0.698859	0.892446	0.0159143	4.26396	0.938885	1	-0.25841	4.26396	0.209931	0.884663	0.247032	4.26396	0.227175	0.587427	-2.34955	4.26396	8.56276e-28	3.49523e-26
Hsero_0447	Hsero_0447	1.54599	5.9527	8.1663e-34	6.13769e-32	1.37901	5.9527	1.80617e-27	2.59159e-25	-0.276418	5.9527	0.027456	0.182847	0.114269	5.9527	0.360452	0.996153	-0.271463	5.9527	0.0299851	0.44764	-0.0527118	5.9527	0.6723	0.900954	-2.09387	5.9527	1.54506e-58	1.26135e-56
Hsero_0448	aer_1	2.19406	8.685	2.09934e-99	9.03671e-97	2.17654	8.685	5.6921e-98	6.73802e-95	-0.00741188	8.685	0.940675	0.984324	0.0393184	8.685	0.692238	1	-0.606156	8.685	1.22228e-09	1.37798e-07	0.0218035	8.685	0.826093	0.959646	-2.80763	8.685	5.1764e-154	1.63402e-151
Hsero_0474	Hsero_0474	2.54686	8.19065	1.02171e-88	2.84577e-86	-0.108539	8.19065	0.368057	0.683686	-0.00314653	8.19065	0.979405	0.993888	-0.026489	8.19065	0.826151	1	-0.143589	8.19065	0.233806	0.906057	-2.68189	8.19065	3.98456e-97	4.71672e-94	-2.6936	8.19065	7.28419e-98	1.18933e-95
Hsero_0475	kdtA	2.59885	8.13956	4.04406e-88	1.00782e-85	-0.118376	8.13956	0.336675	0.660209	-0.152299	8.13956	0.216539	0.541347	0.0743465	8.13956	0.546226	0.998975	0.0883241	8.13956	0.47348	0.97535	-2.64288	8.13956	9.44097e-91	7.4505e-88	-2.66283	8.13956	5.99982e-92	8.60884e-90
Hsero_0476	galE_1	1.11991	7.10608	8.09446e-20	3.16754e-18	-0.125937	7.10608	0.300078	0.625608	-0.101362	7.10608	0.403994	0.724039	-0.0879326	7.10608	0.469295	0.996153	-0.0285773	7.10608	0.814733	0.984955	-1.33378	7.10608	3.49551e-27	6.3322e-25	-1.24985	7.10608	3.69825e-24	1.37883e-22
Hsero_0515	Hsero_0515	2.59136	5.09879	3.49805e-27	2.09662e-25	0.791801	5.09879	0.000513974	0.00932968	-0.287974	5.09879	0.205204	0.527439	0.0377561	5.09879	0.868112	1	0.113157	5.09879	0.619177	0.984241	-1.7618	5.09879	3.90905e-14	2.72196e-12	-2.76617	5.09879	2.48467e-30	1.13124e-28
Hsero_0626	cheB_1	2.12726	6.69596	9.15786e-46	9.22606e-44	1.55449	6.69596	4.30641e-26	5.22842e-24	-0.146284	6.69596	0.309944	0.637973	0.0816019	6.69596	0.570897	1	-0.130245	6.69596	0.366179	0.945761	-0.491172	6.69596	0.000650987	0.00945528	-2.40379	6.69596	8.43227e-57	6.65446e-55
Hsero_0627	Hsero_0627	1.84603	7.25237	8.8721e-55	1.02462e-52	1.3681	7.25237	1.13654e-31	1.92197e-29	-0.282341	7.25237	0.0141008	0.121395	0.126847	7.25237	0.269533	0.97304	-0.0273583	7.25237	0.812305	0.984708	-0.351083	7.25237	0.0022346	0.0266519	-2.15573	7.25237	1.61188e-72	1.77494e-70
Hsero_0660	pilA	1.3843	5.88181	6.64042e-19	2.37874e-17	0.203195	5.88181	0.185012	0.492706	0.0730169	5.88181	0.633106	0.867342	-0.198493	5.88181	0.195375	0.940862	-0.104694	5.88181	0.493951	0.977456	-1.3796	5.88181	8.58466e-19	8.83661e-17	-1.41598	5.88181	1.12215e-19	3.36291e-18
Hsero_0681	cfa_1	1.76064	7.22923	1.11802e-28	6.96553e-27	0.872779	7.22923	1.84973e-08	7.36005e-07	-0.450356	7.22923	0.00353783	0.055254	-0.243654	7.22923	0.113904	0.879831	-0.293998	7.22923	0.0566197	0.612269	-1.13152	7.22923	3.86337e-13	2.47203e-11	-2.505	7.22923	1.7594e-53	1.30168e-51
Hsero_0682	pdxH	2.2662	7.86259	3.12123e-45	3.07896e-43	1.11312	7.86259	7.39047e-13	4.26755e-11	-0.423889	7.86259	0.0058277	0.0725607	-0.14003	7.86259	0.361413	0.996153	-0.278357	7.86259	0.0698215	0.656564	-1.29311	7.86259	1.03616e-16	8.45901e-15	-2.96845	7.86259	3.1715e-72	3.41297e-70
Hsero_0782	Hsero_0782	8.6457	-2.26203	0.00114388	0.00815701	-0.749081	-2.26203	0.629842	0.861439	0.234039	-2.26203	0.88213	0.961752	9.73547	-2.26203	0.000261302	0.0363902	10.0143	-2.26203	0.000188588	0.0105055	0.393696	-2.26203	0.800389	0.947738	1.79089	-2.26203	0.262602	0.532742
Hsero_0785	Hsero_0785	-10.4617	-1.96901	0.000480793	0.00399396	-0.506015	-1.96901	0.774382	0.921819	-9.43363	-1.96901	0.00156802	0.0322808	0.853247	-1.96901	0.629746	1	-0.840742	-1.96901	0.640838	0.984241	10.8455	-1.96901	0.000316286	0.00516419	5.12548e-15	-1.96901	1	1
Hsero_0835	Hsero_0835	-1.24481	4.48623	1.34593e-09	2.92338e-08	-0.340727	4.48623	0.0922805	0.345141	-0.304449	4.48623	0.132396	0.42495	0.170975	4.48623	0.397851	0.996153	0.400383	4.48623	0.0479855	0.572258	1.07506	4.48623	1.49174e-07	4.98446e-06	1.34075	4.48623	7.27794e-11	1.47902e-09
Hsero_0855	Hsero_0855	1.34322	6.75667	9.88027e-30	6.32204e-28	0.926395	6.75667	3.27481e-15	2.12414e-13	-0.135047	6.75667	0.247549	0.574863	0.247129	6.75667	0.034277	0.712364	0.142163	6.75667	0.223469	0.897604	-0.169696	6.75667	0.14544	0.475921	-1.3361	6.75667	1.91708e-29	8.32786e-28
Hsero_0936	qbdB_2	1.05514	3.07619	0.00012948	0.0013357	-0.198165	3.07619	0.468958	0.759035	-0.217406	3.07619	0.427635	0.740805	0.0748267	3.07619	0.784732	1	-0.0104956	3.07619	0.970155	0.995703	-1.17848	3.07619	2.01252e-05	0.000460353	-1.28305	3.07619	3.66002e-06	4.96568e-05
Hsero_0962	Hsero_0962	4.14069	7.64731	4.32568e-71	6.82737e-69	3.62426	7.64731	1.64438e-57	7.07832e-55	0.343844	7.64731	0.0970415	0.367406	0.0523104	7.64731	0.798457	1	-3.1173	7.64731	1.15787e-44	3.91607e-42	-0.464117	7.64731	0.0234452	0.160888	-6.91416	7.64731	1.70051e-150	5.03244e-148
Hsero_0963	Hsero_0963	2.83685	5.97209	8.8823e-34	6.57152e-32	2.7901	5.97209	7.54874e-33	1.37474e-30	-0.367093	5.97209	0.0986153	0.369315	0.0699701	5.97209	0.749585	1	-2.15541	5.97209	5.04967e-21	9.96258e-19	0.0232256	5.97209	0.915402	0.982188	-5.35936	5.97209	4.64454e-92	6.87247e-90
Hsero_0964	adhA	3.05281	11.9148	3.16689e-74	6.24801e-72	3.09663	11.9148	4.93041e-76	2.59394e-73	-0.00991098	11.9148	0.94853	0.984609	-0.245146	11.9148	0.113754	0.879831	-5.8056	11.9148	1.21295e-203	2.87167e-200	-0.201331	11.9148	0.193861	0.552305	-8.86833	11.9148	0	0
Hsero_0970	Hsero_0970	1.10418	4.37061	2.36857e-05	0.000302558	0.819155	4.37061	0.00163426	0.023581	0.0179258	4.37061	0.94554	0.984324	-0.36537	4.37061	0.15816	0.915807	0.255232	4.37061	0.323382	0.940881	-0.65039	4.37061	0.0120938	0.100995	-0.831016	4.37061	0.00138771	0.0110064
Hsero_0998	mdpB	1.35692	8.24379	8.71663e-22	3.6525e-20	0.758821	8.24379	5.70675e-08	2.16172e-06	-0.136478	8.24379	0.326472	0.654479	-0.0138135	8.24379	0.920906	1	-0.310839	8.24379	0.0255521	0.421566	-0.611916	8.24379	1.15258e-05	0.000274245	-1.80424	8.24379	2.36068e-36	1.29974e-34
Hsero_0999	Hsero_0999	1.70622	7.44369	2.47158e-24	1.21905e-22	1.05097	7.44369	1.84887e-10	9.31317e-09	-0.240465	7.44369	0.140938	0.439329	-0.0679772	7.44369	0.677074	1	-0.169875	7.44369	0.298217	0.938019	-0.723226	7.44369	1.02546e-05	0.000245229	-2.11656	7.44369	1.28658e-35	7.00224e-34
Hsero_1000	fhaB_1	1.7359	8.93339	3.11714e-19	1.14416e-17	1.21035	8.93339	2.31523e-10	1.14539e-08	0.0477814	8.93339	0.79976	0.931806	-0.201444	8.93339	0.284828	0.974386	-0.268742	8.93339	0.153805	0.839984	-0.727	8.93339	0.000122014	0.00228464	-1.95686	8.93339	1.07985e-23	3.93316e-22
Hsero_1001	fhaC_1	1.52037	7.67483	5.80344e-16	1.84425e-14	1.10872	7.67483	2.5081e-09	1.07962e-07	-0.0239701	7.67483	0.896308	0.967359	-0.182222	7.67483	0.321721	0.993541	-0.329572	7.67483	0.0733568	0.664138	-0.593869	7.67483	0.00127939	0.0165066	-1.87391	7.67483	5.64045e-23	2.00808e-21
Hsero_1013	Hsero_1013	2.66679	3.66203	2.92441e-26	1.66833e-24	2.3618	3.66203	2.0456e-21	1.88566e-19	-0.547389	3.66203	0.0222419	0.161775	0.359649	3.66203	0.131023	0.915435	-0.166589	3.66203	0.488995	0.977456	0.0546567	3.66203	0.817185	0.956581	-3.38078	3.66203	8.04016e-39	4.70002e-37
Hsero_1014	Hsero_1014	2.28798	4.96458	1.0851e-33	7.90453e-32	2.0076	4.96458	8.05602e-27	1.08986e-24	-0.177478	4.96458	0.326568	0.654479	0.306544	4.96458	0.0905898	0.853998	-0.163681	4.96458	0.369109	0.945761	0.0261618	4.96458	0.884733	0.974249	-2.62914	4.96458	7.92532e-43	5.1406e-41
Hsero_1016	Hsero_1016	1.50239	1.23609	0.00442263	0.0241815	1.12208	1.23609	0.0319091	0.186071	-0.174619	1.23609	0.736061	0.907351	0.382283	1.23609	0.462668	0.996153	1.48038	1.23609	0.00503592	0.141095	0.00198531	1.23609	0.997714	0.99898	-0.196589	1.23609	0.704165	0.87329
Hsero_1017	Hsero_1017	1.35677	1.80284	0.00913931	0.0417306	0.465271	1.80284	0.364507	0.680973	-0.1297	1.80284	0.80056	0.931986	0.446971	1.80284	0.38427	0.996153	0.513374	1.80284	0.317855	0.940881	-0.444523	1.80284	0.385636	0.748955	-0.973086	1.80284	0.0593967	0.20469
Hsero_1024	deoR	1.17337	5.64007	7.83145e-17	2.6114e-15	1.07425	5.64007	2.08218e-14	1.31455e-12	-0.314407	5.64007	0.0240478	0.169192	0.0819894	5.64007	0.555836	0.998975	0.0863504	5.64007	0.534654	0.978267	-0.0171292	5.64007	0.901958	0.978213	-1.40143	5.64007	4.25568e-23	1.52657e-21
Hsero_1104	Hsero_1104	3.72987	8.40487	1.52425e-122	1.20289e-119	2.37427	8.40487	8.65398e-57	3.41472e-54	0.144003	8.40487	0.312045	0.640734	-0.119313	8.40487	0.401879	0.996153	-0.491798	8.40487	0.000568349	0.0261275	-1.47492	8.40487	2.8451e-24	4.20986e-22	-4.07767	8.40487	1.8983e-141	4.49422e-139
Hsero_1105	tktC	2.80164	4.24072	3.449e-35	2.81569e-33	1.58458	4.24072	2.82516e-13	1.67214e-11	0.128709	4.24072	0.546799	0.817942	0.134779	4.24072	0.526612	0.998975	-0.509175	4.24072	0.0172423	0.330536	-1.08228	4.24072	4.21926e-07	1.30577e-05	-3.18211	4.24072	1.71875e-43	1.16261e-41
Hsero_1106	tktB	1.95778	2.34922	1.59388e-06	2.52409e-05	1.28271	2.34922	0.00136257	0.0207055	-0.560109	2.34922	0.158545	0.467732	-0.0295672	2.34922	0.9414	1	0.109	2.34922	0.784807	0.984241	-0.704633	2.34922	0.0748767	0.330286	-2.40889	2.34922	6.24761e-09	1.12055e-07
Hsero_1165	sodB	-1.33813	10.5608	1.66633e-26	9.74083e-25	-0.166017	10.5608	0.17879	0.484862	-0.00911987	10.5608	0.941119	0.984324	-0.0163946	10.5608	0.894351	1	-0.0223077	10.5608	0.856602	0.990753	1.15572	10.5608	2.44122e-20	2.8898e-18	1.3067	10.5608	2.18564e-25	8.34596e-24
Hsero_1175	Hsero_1175	1.02524	7.3403	9.68026e-24	4.5836e-22	0.512319	7.3403	4.26768e-07	1.43315e-05	-0.184169	7.3403	0.0687949	0.306872	0.0313888	7.3403	0.756251	1	-0.166221	7.3403	0.100322	0.742411	-0.481528	7.3403	1.97136e-06	5.42698e-05	-1.37563	7.3403	8.97476e-41	5.37918e-39
Hsero_1176	Hsero_1176	1.04557	6.69939	1.46268e-19	5.49666e-18	0.717613	6.69939	4.30547e-10	2.03864e-08	0.0455809	6.69939	0.690727	0.889702	-0.00914329	6.69939	0.936467	1	-0.0705647	6.69939	0.538026	0.978267	-0.337098	6.69939	0.00322185	0.0357271	-1.07055	6.69939	2.07419e-20	6.46139e-19
Hsero_1202	Hsero_1202	-1.66099	2.57026	6.41275e-06	9.09113e-05	-0.930909	2.57026	0.0100206	0.0900331	-0.828257	2.57026	0.0218532	0.159498	0.0906144	2.57026	0.800729	1	-0.181889	2.57026	0.612054	0.982962	0.820701	2.57026	0.02331	0.160824	0.65084	2.57026	0.0716608	0.233045
Hsero_1250	Hsero_1250	4.4383	7.89612	1.67483e-161	3.96515e-158	4.01142	7.89612	1.14344e-137	5.41418e-134	0.269769	7.89612	0.0615542	0.286025	0.170256	7.89612	0.232647	0.958071	-2.15026	7.89612	4.57227e-47	1.66536e-44	-0.256617	7.89612	0.0712437	0.322196	-6.31879	7.89612	2.15117e-272	5.09289e-269
Hsero_1251	cheD_6	2.0276	5.84839	7.27501e-38	6.15128e-36	1.87692	5.84839	5.36923e-33	1.0593e-30	-0.10713	5.84839	0.484128	0.777204	0.0806781	5.84839	0.595953	1	-0.39049	5.84839	0.0103637	0.237434	-0.0700026	5.84839	0.644561	0.892202	-2.52522	5.84839	1.01449e-55	7.74772e-54
Hsero_1337	Hsero_1337	-1.90837	5.73885	4.63788e-26	2.58357e-24	-0.150735	5.73885	0.388234	0.700833	-0.294157	5.73885	0.0924628	0.359451	-0.0254427	5.73885	0.884316	1	-0.0300801	5.73885	0.863885	0.991127	1.7322	5.73885	5.63688e-22	7.21369e-20	1.58414	5.73885	8.8154e-19	2.51451e-17
Hsero_1339	Hsero_1339	-1.05657	2.55439	0.0028363	0.0171081	-0.584834	2.55439	0.0956264	0.353339	-0.299675	2.55439	0.391763	0.715176	0.271093	2.55439	0.438773	0.996153	0.436968	2.55439	0.212212	0.885699	0.74283	2.55439	0.0349972	0.210294	1.19386	2.55439	0.000767946	0.00652823
Hsero_1343	Hsero_1343	-1.3743	4.48176	6.5506e-19	2.36772e-17	-0.0670039	4.48176	0.658834	0.873554	0.184463	4.48176	0.224354	0.550708	0.114237	4.48176	0.451588	0.996153	0.0585851	4.48176	0.69987	0.984241	1.42153	4.48176	4.37208e-20	5.04922e-18	1.61735	4.48176	2.70704e-25	1.02543e-23
Hsero_1344	ompC_2	-1.05041	3.54872	2.32437e-05	0.000299074	-0.0681704	3.54872	0.781535	0.923526	-0.48172	3.54872	0.0503608	0.258941	0.00914713	3.54872	0.970647	1	0.224159	3.54872	0.361735	0.945761	0.991391	3.54872	6.39106e-05	0.00130356	0.792852	3.54872	0.001343	0.0107417
Hsero_1446	Hsero_1446	1.59756	7.35579	1.71343e-32	1.1931e-30	0.195674	7.35579	0.136777	0.427767	-0.0224828	7.35579	0.864666	0.955157	-0.0254739	7.35579	0.846461	1	-0.0583866	7.35579	0.656942	0.984241	-1.42736	7.35579	1.65912e-26	2.70894e-24	-1.67843	7.35579	1.58544e-35	8.53073e-34
Hsero_1474	Hsero_1474	-1.26386	7.37344	2.90328e-24	1.40276e-22	-0.0212475	7.37344	0.862234	0.953237	0.0812237	7.37344	0.50722	0.79183	0.124302	7.37344	0.309991	0.989146	0.101564	7.37344	0.406786	0.94769	1.36692	7.37344	5.64467e-28	1.0691e-25	1.44665	7.37344	5.16169e-31	2.41986e-29
Hsero_1528	cirA_4	1.13908	5.8378	2.25588e-19	8.41071e-18	0.556314	5.8378	9.19363e-06	0.000263829	-0.516776	5.8378	3.87362e-05	0.00199365	0.134016	5.8378	0.284382	0.974045	0.252482	5.8378	0.0439342	0.543155	-0.448751	5.8378	0.000337246	0.00545004	-1.40338	5.8378	3.15962e-28	1.32396e-26
Hsero_1529	Hsero_1529	1.14968	4.62792	3.00754e-13	8.37689e-12	0.633717	4.62792	5.04701e-05	0.00127795	-0.366512	4.62792	0.019149	0.146716	0.114009	4.62792	0.465017	0.996153	0.0406965	4.62792	0.7948	0.984241	-0.401957	4.62792	0.00986556	0.0861871	-1.4755	4.62792	1.62705e-20	5.10203e-19
Hsero_1532	Hsero_1532	1.00824	4.94933	1.49213e-12	4.06048e-11	0.660616	4.94933	3.18461e-06	9.92048e-05	-0.121186	4.94933	0.392275	0.715494	-0.00514861	4.94933	0.971378	1	-0.153886	4.94933	0.277252	0.927766	-0.352778	4.94933	0.0124746	0.103264	-1.28332	4.94933	3.52551e-19	1.03045e-17
Hsero_1545	acs_3	1.6884	8.86412	5.56296e-28	3.377e-26	1.25191	8.86412	1.93222e-16	1.40755e-14	-0.176922	8.86412	0.238146	0.56636	-0.164734	8.86412	0.271983	0.973823	-0.175112	8.86412	0.242996	0.91351	-0.601223	8.86412	6.41458e-05	0.00130356	-2.04043	8.86412	3.18915e-39	1.88758e-37
Hsero_1552	Hsero_1552	3.14984	1.91487	5.72323e-06	8.21197e-05	-0.139781	1.91487	0.829488	0.9412	-0.44844	1.91487	0.48833	0.7812	-0.458933	1.91487	0.476872	0.996153	-0.565601	1.91487	0.381971	0.945949	-3.74856	1.91487	1.47423e-07	4.98446e-06	-4.16391	1.91487	1.05745e-08	1.86828e-07
Hsero_1553	Hsero_1553	1.5708	4.23298	1.76942e-15	5.47595e-14	-0.113705	4.23298	0.556662	0.819333	-0.438985	4.23298	0.0237308	0.168468	0.165655	4.23298	0.391963	0.996153	0.0456377	4.23298	0.814353	0.984955	-1.51885	4.23298	1.30159e-14	9.48157e-13	-1.96415	4.23298	8.6961e-23	2.98377e-21
Hsero_1581	Hsero_1581	1.57668	1.78156	0.00322619	0.0190236	0.529409	1.78156	0.313658	0.63714	0.370199	1.78156	0.482532	0.776611	0.0409012	1.78156	0.938819	1	-0.50929	1.78156	0.334053	0.942903	-1.00637	1.78156	0.0566653	0.281549	-1.71577	1.78156	0.00141402	0.0111404
Hsero_1589	Hsero_1589	-9.28706	-3.49509	0.00520978	0.0275315	0.638847	-3.49509	0.756067	0.912244	0.704707	-3.49509	0.737361	0.907802	-0.783015	-3.49509	0.703578	1	-1.57317	-3.49509	0.446704	0.971109	9.17929	-3.49509	0.00570488	0.0583426	8.41909	-3.49509	0.0110472	0.0594417
Hsero_1604	zntA	-1.27615	5.07893	4.98988e-18	1.7246e-16	-1.21164	5.07893	1.84252e-16	1.36317e-14	-0.280977	5.07893	0.0527427	0.263376	0.112637	5.07893	0.437438	0.996153	0.391086	5.07893	0.00706858	0.181989	0.177141	5.07893	0.22377	0.584418	1.38626	5.07893	6.81288e-21	2.17966e-19
Hsero_1670	Hsero_1670	-1.32342	5.93513	3.86386e-18	1.34525e-16	-0.241837	5.93513	0.106696	0.372118	-0.271203	5.93513	0.0705202	0.311432	-0.0611547	5.93513	0.683203	1	0.153122	5.93513	0.307046	0.938019	1.02043	5.93513	1.60688e-11	8.84721e-10	1.20534	5.93513	2.20843e-15	5.59194e-14
Hsero_1671	Hsero_1671	-1.25786	6.76282	1.0852e-19	4.11517e-18	-0.400035	6.76282	0.00340837	0.0407541	-0.24172	6.76282	0.0764828	0.325406	0.0258562	6.76282	0.849693	1	0.250034	6.76282	0.0669049	0.64248	0.883679	6.76282	1.3081e-10	6.45194e-09	1.26617	6.76282	6.34548e-20	1.93844e-18
Hsero_1672	Hsero_1672	-1.4446	6.41421	1.20823e-12	3.32615e-11	-0.375402	6.41421	0.0599535	0.26734	-0.31163	6.41421	0.118227	0.403118	0.0734217	6.41421	0.712592	1	0.337343	6.41421	0.0908535	0.716375	1.14262	6.41421	1.51758e-08	5.79496e-07	1.47031	6.41421	4.97442e-13	1.14339e-11
Hsero_1692	Hsero_1692	1.06152	3.30393	4.60035e-05	0.000552035	1.33729	3.30393	3.26937e-07	1.12177e-05	0.409249	3.30393	0.11379	0.396465	0.383394	3.30393	0.137972	0.915435	-0.301474	3.30393	0.243811	0.91351	0.659165	3.30393	0.0107379	0.091611	-0.953743	3.30393	0.000243689	0.00233393
Hsero_1693	Hsero_1693	1.82099	5.41936	4.37704e-42	3.98563e-40	1.66934	5.41936	5.61306e-36	1.20808e-33	-0.436013	5.41936	0.000902291	0.0217977	0.339716	5.41936	0.0091866	0.374988	-0.421036	5.41936	0.00128454	0.0467868	0.188069	5.41936	0.147361	0.480543	-2.67804	5.41936	1.5092e-83	1.88055e-81
Hsero_1694	Hsero_1694	2.04917	7.37491	6.78056e-93	2.00662e-90	2.2817	7.37491	7.50413e-113	1.7766e-109	-0.285677	7.37491	0.00319797	0.0522152	-0.0204992	7.37491	0.832155	1	-0.515791	7.37491	1.06842e-07	1.0118e-05	0.212034	7.37491	0.0279053	0.180016	-2.85064	7.37491	2.58173e-167	1.11132e-164
Hsero_1697	cheY_3	-1.59606	1.7051	0.00162566	0.0108416	-1.06326	1.7051	0.0334164	0.191095	0.542006	1.7051	0.271016	0.596202	-0.0786939	1.7051	0.874628	1	1.97142	1.7051	0.000107977	0.00663987	0.454099	1.7051	0.362847	0.724928	4.10951	1.7051	1.79021e-13	4.19637e-12
Hsero_1708	Hsero_1708	-1.22214	3.52139	9.87472e-05	0.00107983	-0.761805	3.52139	0.0144536	0.112193	0.312773	3.52139	0.311277	0.639815	-0.455612	3.52139	0.141536	0.915435	1.50962	3.52139	1.69727e-06	0.00014612	0.00472064	3.52139	0.988942	0.997092	3.04454	3.52139	6.88068e-20	2.08846e-18
Hsero_1756	ndh	-1.32936	6.05337	3.58106e-17	1.20258e-15	-0.0250432	6.05337	0.871832	0.956913	0.185233	6.05337	0.232601	0.560194	0.00976608	6.05337	0.949874	1	-0.0363862	6.05337	0.81488	0.984955	1.31408	6.05337	7.92819e-17	6.58596e-15	1.47821	6.05337	1.01399e-20	3.20082e-19
Hsero_1829	Hsero_1829	4.90494	6.53068	7.08188e-74	1.34131e-71	3.39524	6.53068	1.40565e-41	3.50304e-39	0.226924	6.53068	0.333032	0.659241	0.117649	6.53068	0.608888	1	-2.06388	6.53068	8.08884e-18	1.32071e-15	-1.39205	6.53068	2.36765e-09	9.66452e-08	-6.74191	6.53068	2.47605e-116	4.68963e-114
Hsero_1830	Hsero_1830	5.00805	6.0181	7.55552e-25	3.97504e-23	3.68051	6.0181	8.08362e-16	5.54724e-14	1.39044	6.0181	0.000937524	0.0223074	-0.182765	6.0181	0.657592	1	-2.74387	6.0181	4.1746e-10	5.02286e-08	-1.5103	6.0181	0.000323299	0.00526055	-6.36149	6.0181	1.32186e-34	6.73014e-33
Hsero_1831	yhiH	5.27251	7.05279	1.24186e-37	1.03162e-35	3.90387	7.05279	4.05612e-24	4.5728e-22	0.047424	7.05279	0.887412	0.963395	-0.140474	7.05279	0.682833	1	-1.97297	7.05279	2.99974e-08	2.95911e-06	-1.50912	7.05279	1.66094e-05	0.000385517	-7.19807	7.05279	1.00515e-57	8.06678e-56
Hsero_1832	yhhJ	4.48982	5.16764	1.75863e-47	1.85046e-45	2.62088	5.16764	4.12572e-20	3.61765e-18	-0.2039	5.16764	0.454391	0.759105	0.216806	5.16764	0.42202	0.996153	-0.74232	5.16764	0.00633276	0.16941	-1.65214	5.16764	2.00423e-09	8.3246e-08	-5.43604	5.16764	5.62442e-63	4.84211e-61
Hsero_1896	exaC	1.83401	5.87353	1.45602e-08	2.97165e-07	1.95705	5.87353	1.72902e-09	7.51092e-08	0.498044	5.87353	0.113223	0.39507	-0.51992	5.87353	0.0986196	0.854801	1.63658	5.87353	3.64259e-07	3.31686e-05	-0.396883	5.87353	0.206443	0.564381	0.300612	5.87353	0.338252	0.613087
Hsero_1957	Hsero_1957	1.6426	6.94439	3.30372e-25	1.75765e-23	0.812655	6.94439	1.71771e-07	6.30492e-06	0.255139	6.94439	0.0989646	0.369848	-0.229413	6.94439	0.137804	0.915435	-0.16675	6.94439	0.280827	0.929585	-1.05935	6.94439	1.13655e-11	6.40665e-10	-1.55421	6.94439	7.62876e-23	2.63666e-21
Hsero_1988	epsB	-1.19691	3.36329	0.000177781	0.00175009	-0.512483	3.36329	0.104325	0.368042	-0.176639	3.36329	0.576001	0.835179	0.226191	3.36329	0.472524	0.996153	-0.207402	3.36329	0.510002	0.977456	0.910618	3.36329	0.00414039	0.0439289	0.812866	3.36329	0.0103789	0.0564873
Hsero_1994	epsM	-1.03822	2.71176	0.00349541	0.020258	-0.91888	2.71176	0.00957027	0.087522	-0.565214	2.71176	0.10945	0.386462	0.0643009	2.71176	0.855281	1	0.0515382	2.71176	0.884402	0.991625	0.183636	2.71176	0.602851	0.874939	0.524536	2.71176	0.137483	0.356311
Hsero_2110	clpB_2	2.00373	8.66596	2.72581e-30	1.7926e-28	0.774439	8.66596	5.13392e-06	0.000156472	-0.214419	8.66596	0.204439	0.527439	-0.137649	8.66596	0.415123	0.996153	-0.0581268	8.66596	0.730783	0.984241	-1.36694	8.66596	1.82985e-15	1.44405e-13	-2.27627	8.66596	6.88318e-38	3.97462e-36
Hsero_2263	Hsero_2263	1.78262	4.4864	2.65465e-18	9.31095e-17	1.56187	4.4864	1.42988e-14	9.1493e-13	-0.013048	4.4864	0.946605	0.984324	0.115079	4.4864	0.563095	0.999913	-0.160403	4.4864	0.42253	0.958181	-0.105666	4.4864	0.594048	0.872732	-1.95607	4.4864	1.74191e-21	5.64927e-20
Hsero_2290	uspA_1	8.77607	7.991	2.27672e-63	3.08008e-61	3.44714	7.991	4.99365e-17	3.8137e-15	-0.865419	7.991	0.022487	0.162311	-1.05617	7.991	0.00545636	0.283911	4.69279e-05	7.991	0.99908	0.99987	-6.38511	7.991	7.01703e-42	1.51026e-39	-9.64146	7.991	3.3915e-71	3.34557e-69
Hsero_2310	coxB_1	-9.717	-1.47724	0.00100144	0.00730637	2.0565	-1.47724	0.257838	0.578031	2.22699	-1.47724	0.221379	0.547665	-0.906263	-1.47724	0.611671	1	-0.0408651	-1.47724	0.985051	0.997815	10.9037	-1.47724	0.000269032	0.00448544	11.9041	-1.47724	8.88428e-05	0.000936906
Hsero_2375	Hsero_2375	2.39558	1.11453	9.39328e-05	0.00103676	-0.106766	1.11453	0.856266	0.952716	-0.422648	1.11453	0.470281	0.770246	0.952049	1.11453	0.106913	0.87498	1.50132	1.11453	0.0119034	0.263378	-1.55029	1.11453	0.009242	0.0816894	-1.31687	1.11453	0.0261326	0.113417
Hsero_2379	Hsero_2379	3.40176	3.96099	7.79521e-35	6.25598e-33	0.471635	3.96099	0.0625282	0.27414	-0.27722	3.96099	0.275727	0.600587	0.264318	3.96099	0.29687	0.981594	0.260047	3.96099	0.306442	0.938019	-2.66581	3.96099	2.26629e-23	3.06596e-21	-3.41893	3.96099	4.09382e-35	2.13013e-33
Hsero_2380	Hsero_2380	3.36016	0.297293	0.00461006	0.0248618	0.383351	0.297293	0.725136	0.899769	-0.436946	0.297293	0.692709	0.890408	1.492	0.297293	0.179568	0.937593	1.01164	0.297293	0.358752	0.945761	-1.48478	0.297293	0.179784	0.537763	-2.78542	0.297293	0.0161389	0.0786189
Hsero_2383	Hsero_2383	2.05199	2.96951	2.28613e-08	4.52922e-07	0.446237	2.96951	0.208271	0.522886	-0.853774	2.96951	0.0169668	0.135706	0.306216	2.96951	0.38798	0.996153	-0.0492689	2.96951	0.889652	0.991625	-1.29954	2.96951	0.000294679	0.00486169	-2.95504	2.96951	7.8283e-15	1.92057e-13
Hsero_2384	Hsero_2384	3.2263	2.97385	9.69997e-20	3.73409e-18	0.752614	2.97385	0.0220585	0.145469	-0.369837	2.97385	0.260186	0.586379	0.379089	2.97385	0.248521	0.958667	0.404883	2.97385	0.218049	0.893001	-2.09459	2.97385	6.42826e-10	2.87149e-08	-3.19125	2.97385	2.09853e-19	6.21033e-18
Hsero_2398	Hsero_2398	1.85399	0.996638	0.00788561	0.0373757	-1.40007	0.996638	0.0425942	0.219221	-0.398154	0.996638	0.561372	0.825753	0.513109	0.996638	0.450603	0.996153	-0.306383	0.996638	0.652387	0.984241	-2.74097	0.996638	0.000145436	0.00260877	-2.55856	0.996638	0.000354137	0.00330738
Hsero_2399	Hsero_2399	3.39838	1.84776	5.10739e-06	7.39556e-05	1.05873	1.84776	0.125109	0.403537	0.833856	1.84776	0.226041	0.551863	-1.02026	1.84776	0.140024	0.915435	-0.802673	1.84776	0.244229	0.91351	-3.35992	1.84776	6.29156e-06	0.000156792	-3.3672	1.84776	6.05764e-06	7.98967e-05
Hsero_2400	Hsero_2400	4.0513	1.14373	1.59989e-06	2.52515e-05	-0.330037	1.14373	0.662015	0.873889	1.654	1.14373	0.0321671	0.198731	-0.0882888	1.14373	0.910141	1	-0.316489	1.14373	0.679917	0.984241	-4.46965	1.14373	2.09327e-07	6.69704e-06	-2.71372	1.14373	0.000640672	0.00558671
Hsero_2401	Hsero_2401	1.87235	2.50164	3.02613e-06	4.62218e-05	-0.585328	2.50164	0.133953	0.422283	-0.184238	2.50164	0.637687	0.868788	0.427568	2.50164	0.272866	0.973823	0.132781	2.50164	0.734534	0.984241	-2.03011	2.50164	4.75823e-07	1.44829e-05	-1.92381	2.50164	1.67725e-06	2.42127e-05
Hsero_2402	Hsero_2402	2.56263	2.62292	2.04963e-10	4.75735e-09	-0.217446	2.62292	0.569827	0.826633	-0.313286	2.62292	0.413173	0.728902	0.323204	2.62292	0.398361	0.996153	0.0465901	2.62292	0.903312	0.994977	-2.45687	2.62292	9.30294e-10	3.96842e-08	-2.82933	2.62292	3.81164e-12	8.43369e-11
Hsero_2403	Hsero_2403	2.58019	1.38566	0.000364758	0.00321028	0.800729	1.38566	0.245469	0.566696	-1.00763	1.38566	0.145348	0.446898	0.182878	1.38566	0.790947	1	1.02171	1.38566	0.139912	0.822575	-1.59658	1.38566	0.0225159	0.156783	-2.56611	1.38566	0.000390025	0.00362111
Hsero_2404	dksA_2	8.35341	3.57532	9.08879e-33	6.4232e-31	2.94439	3.57532	9.02321e-08	3.39087e-06	0.0918474	3.57532	0.866348	0.955545	0.809803	3.57532	0.128555	0.915435	1.83013	3.57532	0.000658343	0.0287735	-4.59918	3.57532	5.43037e-15	4.08139e-13	-6.43122	3.57532	1.34755e-23	4.87071e-22
Hsero_2405	phaC_2	4.94956	5.02812	2.9408e-34	2.28274e-32	1.32082	5.02812	0.000162016	0.00352913	-0.208933	5.02812	0.546155	0.817942	-0.243484	5.02812	0.481054	0.996153	-0.49222	5.02812	0.155893	0.843333	-3.87222	5.02812	9.251e-24	1.28834e-21	-5.65072	5.02812	2.17879e-41	1.37554e-39
Hsero_2406	fabI_1	5.78088	3.28864	5.86993e-16	1.85294e-14	0.627512	3.28864	0.2856	0.610526	1.06443	3.28864	0.0748132	0.322383	0.310435	3.28864	0.598416	1	-1.1589	3.28864	0.0528824	0.595764	-4.84294	3.28864	1.31476e-12	7.88023e-11	-5.87536	3.28864	2.70609e-16	7.15828e-15
Hsero_2407	Hsero_2407	4.3311	4.09956	5.65745e-23	2.60078e-21	0.553388	4.09956	0.151042	0.445792	-0.1633	4.09956	0.671123	0.882713	-0.0175405	4.09956	0.964486	1	0.016585	4.09956	0.965876	0.995339	-3.79525	4.09956	7.36244e-19	7.92299e-17	-4.47781	4.09956	3.92733e-24	1.4528e-22
Hsero_2437	cybB_2	1.63281	5.44406	8.49719e-23	3.76021e-21	0.209355	5.44406	0.197274	0.509042	-0.242361	5.44406	0.135698	0.429399	-0.210858	5.44406	0.194138	0.940862	-0.0589228	5.44406	0.717847	0.984241	-1.63431	5.44406	7.77755e-23	1.02296e-20	-1.93409	5.44406	9.17622e-31	4.25975e-29
Hsero_2438	Hsero_2438	2.00672	4.44667	3.41981e-29	2.15904e-27	0.395568	4.44667	0.0223325	0.146097	0.288899	4.44667	0.0956374	0.364902	0.07389	4.44667	0.669916	1	-0.128408	4.44667	0.458879	0.97535	-1.53726	4.44667	2.77718e-18	2.62999e-16	-1.84623	4.44667	3.26285e-25	1.22616e-23
Hsero_2458	Hsero_2458	-1.40204	5.85816	6.40983e-23	2.91832e-21	-0.405592	5.85816	0.00370382	0.0433027	-0.213948	5.85816	0.125427	0.412308	0.0225338	5.85816	0.871765	1	-0.0281031	5.85816	0.840774	0.98884	1.01898	5.85816	5.08101e-13	3.12449e-11	1.15999	5.85816	2.40884e-16	6.444e-15
Hsero_2488	uspA_2	4.53773	6.3458	2.58793e-74	5.32776e-72	3.1242	6.3458	6.11902e-41	1.37969e-38	-0.62773	6.3458	0.00393677	0.0575327	-0.20235	6.3458	0.348469	0.996153	-0.884433	6.3458	4.81976e-05	0.0034062	-1.61588	6.3458	2.16634e-13	1.42467e-11	-6.0499	6.3458	2.27343e-113	4.14026e-111
Hsero_2489	Hsero_2489	1.40654	4.41579	5.64016e-15	1.71193e-13	0.257162	4.41579	0.146471	0.439785	-1.01953	4.41579	1.25388e-08	1.91519e-06	0.063862	4.41579	0.718693	1	0.223131	4.41579	0.208427	0.883399	-1.08551	4.41579	1.2373e-09	5.18463e-08	-2.20294	4.41579	8.38267e-33	4.13458e-31
Hsero_2497	pgi_2	-1.2148	4.05038	7.25117e-07	1.20471e-05	-0.612055	4.05038	0.0116189	0.0975584	-0.507196	4.05038	0.0363386	0.213457	-0.0110709	4.05038	0.963725	1	-0.0395809	4.05038	0.870672	0.991208	0.591679	4.05038	0.014822	0.116976	0.668026	4.05038	0.00598668	0.0362581
Hsero_2506	Hsero_2506	-1.08179	4.64301	2.77405e-11	6.91323e-10	-0.653077	4.64301	5.11195e-05	0.0012875	-0.552375	4.64301	0.000605097	0.0160963	0.0468034	4.64301	0.770771	1	0.257815	4.64301	0.108593	0.770895	0.475513	4.64301	0.0031785	0.0353291	0.787226	4.64301	1.12796e-06	1.67686e-05
Hsero_2508	Hsero_2508	1.98715	2.80727	2.66987e-07	4.73478e-06	2.76082	2.80727	3.73078e-12	2.0541e-10	-0.245756	2.80727	0.515461	0.797095	-0.0776439	2.80727	0.836541	1	-0.265892	2.80727	0.477605	0.97535	0.696026	2.80727	0.0626022	0.299113	-2.4988	2.80727	2.18817e-10	4.39025e-09
Hsero_2509	Hsero_2509	1.403	2.2261	0.00122328	0.00858106	2.10919	2.2261	1.89774e-06	6.11277e-05	0.832603	2.2261	0.0551165	0.268771	0.444124	2.2261	0.299253	0.981594	-1.52783	2.2261	0.000512634	0.0242732	1.15031	2.2261	0.0075429	0.0710052	-2.09824	2.2261	2.20565e-06	3.13626e-05
Hsero_2510	Hsero_2510	3.92524	6.74052	3.14315e-94	1.06306e-91	2.79109	6.74052	1.64788e-53	6.00208e-51	0.0559184	6.74052	0.749831	0.913416	0.21499	6.74052	0.206135	0.943211	-2.2009	6.74052	5.5665e-35	1.64734e-32	-0.919157	6.74052	7.41278e-08	2.58085e-06	-6.07023	6.74052	6.37881e-182	4.31481e-179
Hsero_2511	ldhA	3.66097	6.41845	6.50719e-140	7.70288e-137	3.17607	6.41845	2.37322e-110	3.74574e-107	0.510441	6.41845	0.000156863	0.00584839	0.0220469	6.41845	0.86732	1	-2.2132	6.41845	2.14415e-57	9.2296e-55	-0.46286	6.41845	0.000413201	0.0065435	-5.36373	6.41845	1.10297e-253	1.74085e-250
Hsero_2530	Hsero_2530	2.91028	6.85092	2.70658e-64	3.76932e-62	2.07779	6.85092	9.37348e-36	1.92972e-33	-0.0450638	6.85092	0.779447	0.92483	-0.00505344	6.85092	0.975056	1	-0.504125	6.85092	0.00171157	0.0578876	-0.837537	6.85092	1.98509e-07	6.43794e-06	-3.45947	6.85092	6.64869e-86	8.50853e-84
Hsero_2544	Hsero_2544	1.67383	2.75264	1.41927e-08	2.90919e-07	0.781883	2.75264	0.00691569	0.0698205	-0.408639	2.75264	0.159311	0.46793	0.37423	2.75264	0.195264	0.940862	-0.1451	2.75264	0.61749	0.984241	-0.51772	2.75264	0.0722781	0.3246	-2.22758	2.75264	1.29539e-13	3.09781e-12
Hsero_2672	Hsero_2672	-1.97283	2.06482	5.48564e-05	0.000639766	-0.300064	2.06482	0.525888	0.800539	-0.097198	2.06482	0.837232	0.945681	-0.533896	2.06482	0.259091	0.962349	0.575532	2.06482	0.223691	0.897604	1.13887	2.06482	0.017389	0.131951	2.45116	2.06482	8.20554e-07	1.2453e-05
Hsero_2674	Hsero_2674	-1.97613	1.20217	0.000348846	0.00311071	0.517632	1.20217	0.332109	0.656044	-0.0934848	1.20217	0.861768	0.955157	-0.425585	1.20217	0.425084	0.996153	0.0151907	1.20217	0.978673	0.997815	2.06819	1.20217	0.000191245	0.0033049	1.89783	1.20217	0.000580725	0.00516867
Hsero_2717	Hsero_2717	1.66372	7.26404	1.22786e-55	1.49075e-53	1.54498	7.26404	1.54537e-48	4.87821e-46	-0.124252	7.26404	0.229356	0.555215	0.0634326	7.26404	0.53925	0.998975	0.0528256	7.26404	0.609241	0.982962	-0.0553035	7.26404	0.591755	0.87184	-1.73515	7.26404	4.21638e-60	3.50255e-58
Hsero_2718	phnA	2.10303	5.70815	3.20469e-46	3.29874e-44	2.00926	5.70815	1.27535e-42	3.35487e-40	0.189995	5.70815	0.181209	0.498851	0.285055	5.70815	0.0447504	0.74702	0.109514	5.70815	0.440995	0.9678	0.191278	5.70815	0.176275	0.530863	-1.80352	5.70815	4.0538e-35	2.13013e-33
Hsero_2723	Hsero_2723	-1.39677	6.32148	5.18741e-32	3.50891e-30	-0.929892	6.32148	2.30743e-15	1.53883e-13	-0.181797	6.32148	0.118495	0.403497	0.0816471	6.32148	0.482832	0.996153	-0.0528719	6.32148	0.649753	0.984241	0.548522	6.32148	2.70296e-06	7.27187e-05	1.1621	6.32148	6.89944e-23	2.43797e-21
Hsero_2724	Hsero_2724	-1.55217	5.96623	1.39333e-30	9.29213e-29	-0.923771	5.96623	3.81976e-12	2.07892e-10	-0.125915	5.96623	0.339994	0.666337	0.00511165	5.96623	0.969191	1	-0.123366	5.96623	0.35008	0.945181	0.633513	5.96623	1.79795e-06	5.00783e-05	1.30289	5.96623	2.76491e-22	9.2196e-21
Hsero_2909	Hsero_2909	1.44514	7.40387	4.72789e-26	2.60309e-24	0.111919	7.40387	0.404531	0.714045	-0.171344	7.40387	0.201972	0.525109	0.0839408	7.40387	0.531923	0.998975	0.159226	7.40387	0.235717	0.910374	-1.24928	7.40387	4.68287e-20	5.27938e-18	-1.45726	7.40387	1.90393e-26	7.51258e-25
Hsero_2913	Hsero_2913	1.21931	5.88896	8.10722e-25	4.17258e-23	1.25707	5.88896	3.2602e-26	4.17218e-24	-0.0364569	5.88896	0.754946	0.914705	-0.17861	5.88896	0.127307	0.915435	0.0666193	5.88896	0.568949	0.981367	-0.140849	5.88896	0.22784	0.587648	-1.18915	5.88896	1.02809e-23	3.77365e-22
Hsero_2914	Hsero_2914	4.5116	8.06936	3.70837e-117	2.19489e-114	3.57685	8.06936	5.2968e-81	3.58291e-78	-0.459869	8.06936	0.00701233	0.0825955	0.255079	8.06936	0.133289	0.915435	-0.60076	8.06936	0.000426764	0.0208323	-0.679665	8.06936	6.5617e-05	0.00132211	-5.57223	8.06936	9.93659e-161	3.3607e-158
Hsero_2915	Hsero_2915	4.64552	9.24322	5.32156e-109	2.79973e-106	3.85729	9.24322	1.77822e-81	1.40331e-78	-0.0177871	9.24322	0.921362	0.976183	0.160658	9.24322	0.372395	0.996153	-1.86869	9.24322	1.04434e-23	2.24771e-21	-0.627567	9.24322	0.000511409	0.00778624	-6.53199	9.24322	5.07066e-179	3.0012e-176
Hsero_3044	Hsero_3044	1.4229	2.27454	0.00143415	0.00974558	0.134225	2.27454	0.760107	0.913943	-0.278836	2.27454	0.525772	0.804371	0.1081	2.27454	0.806031	1	0.192043	2.27454	0.66232	0.984241	-1.18058	2.27454	0.00780193	0.0728642	-1.50969	2.27454	0.000739179	0.00631772
Hsero_3055	Hsero_3055	2.83841	5.31383	1.04907e-57	1.34252e-55	2.50219	5.31383	1.95212e-46	5.77705e-44	0.111098	5.31383	0.509902	0.793767	0.271371	5.31383	0.102753	0.862653	-0.596373	5.31383	0.000372434	0.0185629	-0.0648432	5.31383	0.694997	0.90869	-3.32368	5.31383	2.83171e-75	3.19242e-73
Hsero_3056	Hsero_3056	2.78574	4.18677	1.62451e-22	6.92978e-21	3.14938	4.18677	1.69085e-27	2.50193e-25	-0.00226398	4.18677	0.998453	0.999803	-0.415662	4.18677	0.121849	0.906746	-1.05731	4.18677	9.85702e-05	0.00630716	-0.0520293	4.18677	0.845469	0.960546	-3.84533	4.18677	8.36422e-38	4.77164e-36
Hsero_3057	cydA	3.62035	7.8533	4.69248e-130	4.44378e-127	3.0504	7.8533	1.201e-97	1.13735e-94	-0.332795	7.8533	0.0137749	0.119458	0.280566	7.8533	0.0375165	0.726316	-0.176003	7.8533	0.192309	0.882346	-0.289388	7.8533	0.0315727	0.197747	-4.12915	7.8533	8.1294e-161	2.96098e-158
Hsero_3058	cydB	2.44608	7.33749	3.48658e-65	5.00271e-63	1.892	7.33749	3.0487e-41	7.2178e-39	-1.05764	7.33749	1.69404e-14	5.72948e-12	0.146714	7.33749	0.281505	0.973823	-0.163707	7.33749	0.230033	0.899751	-0.407372	7.33749	0.00278918	0.0322117	-3.66744	7.33749	6.52401e-130	1.47101e-127
Hsero_3060	osmC	-1.32374	7.47038	4.84134e-22	2.04676e-20	-1.47654	7.47038	7.9764e-27	1.08986e-24	-1.92613	7.47038	2.55932e-43	1.21184e-39	-0.134283	7.47038	0.319402	0.993541	0.135906	7.47038	0.313526	0.938773	-0.287085	7.47038	0.0335273	0.205371	-0.466487	7.47038	0.000561595	0.00500782
Hsero_3061	marR_2	-1.42247	6.43866	1.89603e-26	1.09484e-24	-1.15245	6.43866	4.04719e-18	3.19391e-16	-0.985453	6.43866	9.79018e-14	2.89728e-11	-0.152803	6.43866	0.243767	0.958667	-0.180818	6.43866	0.168146	0.855541	0.117218	6.43866	0.371935	0.73455	0.256196	6.43866	0.051078	0.18406
Hsero_3067	mmsA	1.12149	2.89517	0.00057424	0.00461634	0.283891	2.89517	0.378605	0.691893	-0.395814	2.89517	0.220282	0.545595	0.242488	2.89517	0.452308	0.996153	0.281732	2.89517	0.382819	0.945949	-0.595109	2.89517	0.0652141	0.305731	-1.23557	2.89517	0.000153947	0.00154109
Hsero_3072	aer_4	4.21708	3.46396	9.38885e-16	2.94412e-14	0.176137	3.46396	0.704311	0.890058	0.461114	3.46396	0.320446	0.650586	-0.108765	3.46396	0.815236	1	-0.281007	3.46396	0.544862	0.979326	-4.14971	3.46396	2.16495e-15	1.6805e-13	-4.03697	3.46396	8.72312e-15	2.11815e-13
Hsero_3111	Hsero_3111	1.14673	6.25918	4.80789e-11	1.17347e-09	-0.340719	6.25918	0.0482386	0.23499	-0.442789	6.25918	0.0103505	0.104125	-0.193509	6.25918	0.261474	0.962349	-0.355401	6.25918	0.0394028	0.511157	-1.68095	6.25918	1.95162e-21	2.43182e-19	-1.94492	6.25918	1.0477e-27	4.24006e-26
Hsero_3117	prpE	1.60892	4.54271	1.08637e-19	4.11517e-18	0.376161	4.54271	0.0300677	0.181133	-0.0114154	4.54271	0.946905	0.984324	0.240358	4.54271	0.165858	0.92742	0.0620388	4.54271	0.720036	0.984241	-0.992396	4.54271	1.29554e-08	4.98732e-07	-1.55829	4.54271	1.28767e-18	3.65097e-17
Hsero_3136	Hsero_3136	-1.23927	5.94672	4.40587e-26	2.48355e-24	-1.17362	5.94672	1.25394e-23	1.34941e-21	-1.51165	5.94672	1.93151e-37	4.57285e-34	-0.00881588	5.94672	0.939301	1	-0.0696785	5.94672	0.545957	0.979326	0.0568282	5.94672	0.623793	0.885504	-0.342068	5.94672	0.00319417	0.0217617
Hsero_3137	Hsero_3137	-1.00227	5.36734	7.5792e-14	2.22071e-12	-1.10114	5.36734	2.43023e-16	1.74351e-14	-0.83456	5.36734	4.31114e-10	8.50552e-08	0.0174642	5.36734	0.895416	1	0.0111329	5.36734	0.934052	0.995339	-0.0814013	5.36734	0.5407	0.84412	0.178846	5.36734	0.178803	0.421344
Hsero_3138	fdx_6	-1.0301	5.92539	5.8557e-10	1.32664e-08	-0.942883	5.92539	1.35193e-08	5.47128e-07	-0.998494	5.92539	1.8843e-09	3.18648e-07	0.0214058	5.92539	0.896572	1	0.104902	5.92539	0.524031	0.977456	0.108623	5.92539	0.509654	0.827293	0.136508	5.92539	0.407537	0.675513
Hsero_3139	Hsero_3139	-1.10824	7.92014	7.8066e-25	4.06201e-23	-1.02149	7.92014	2.07085e-21	1.88566e-19	-1.15414	7.92014	9.64274e-27	1.52195e-23	-0.0465418	7.92014	0.661841	1	0.0498795	7.92014	0.639278	0.984241	0.0402004	7.92014	0.705805	0.911119	0.00397785	7.92014	0.970469	0.989017
Hsero_3140	rhtB_3	-1.29679	5.78258	2.48036e-19	9.17539e-18	-1.37459	5.78258	1.90786e-21	1.80674e-19	-1.0541	5.78258	2.04127e-13	5.36967e-11	-0.0309279	5.78258	0.827497	1	0.0303881	5.78258	0.830679	0.987591	-0.108728	5.78258	0.444753	0.789616	0.27307	5.78258	0.0549239	0.193789
Hsero_3141	Hsero_3141	-1.01866	6.18743	1.40411e-17	4.78306e-16	-0.974243	6.18743	3.06244e-16	2.16427e-14	-1.2369	6.18743	6.10403e-25	5.78052e-22	0.0697154	6.18743	0.555012	0.998975	0.151414	6.18743	0.200137	0.883399	0.114132	6.18743	0.334706	0.703745	-0.0668261	6.18743	0.571957	0.796065
Hsero_3142	Hsero_3142	-1.06558	7.44554	4.85992e-20	1.91764e-18	-1.02273	7.44554	1.29644e-18	1.05838e-16	-0.989333	7.44554	1.55515e-17	7.36363e-15	-0.0201541	7.44554	0.860852	1	-0.0102185	7.44554	0.929259	0.995339	0.022699	7.44554	0.843673	0.960546	0.0660318	7.44554	0.56619	0.791957
Hsero_3143	iscU	-1.08881	7.55922	8.20862e-20	3.18589e-18	-0.874048	7.55922	2.09257e-13	1.2703e-11	-0.825593	7.55922	3.90095e-12	9.23549e-10	-0.126969	7.55922	0.282511	0.973823	-0.0660791	7.55922	0.575957	0.981367	0.0877959	7.55922	0.457647	0.798641	0.197141	7.55922	0.095488	0.284005
Hsero_3144	iscS1	-1.16785	8.91234	8.75915e-33	6.28403e-31	-0.967057	8.91234	3.58236e-23	3.76944e-21	-0.890623	8.91234	6.06728e-20	3.19206e-17	-0.108552	8.91234	0.261357	0.962349	-0.136593	8.91234	0.157609	0.846264	0.0922438	8.91234	0.340032	0.708985	0.140637	8.91234	0.145843	0.371671
Hsero_3145	Hsero_3145	-1.07449	7.27014	1.73542e-24	8.64972e-23	-0.744513	7.27014	1.11014e-12	6.33314e-11	-0.812634	7.27014	8.55865e-15	3.11732e-12	-0.308679	7.27014	0.00302741	0.207568	-0.118599	7.27014	0.254436	0.918077	0.0212949	7.27014	0.837977	0.960546	0.143253	7.27014	0.168953	0.408784
Hsero_3148	Hsero_3148	1.23653	8.60017	3.7709e-30	2.44592e-28	0.670101	8.60017	4.21231e-10	2.01468e-08	0.00537404	8.60017	0.960068	0.9876	-0.109784	8.60017	0.304185	0.981594	-0.0273457	8.60017	0.798181	0.984241	-0.676209	8.60017	2.90142e-10	1.36022e-08	-1.2585	8.60017	3.85696e-31	1.8342e-29
Hsero_3164	Hsero_3164	1.27217	6.27617	2.20492e-25	1.1864e-23	1.09846	6.27617	1.83431e-19	1.57917e-17	-0.0171249	6.27617	0.887069	0.963395	0.0328211	6.27617	0.785553	1	-0.00636741	6.27617	0.958245	0.995339	-0.140889	6.27617	0.241409	0.6023	-1.29567	6.27617	3.06503e-26	1.19941e-24
Hsero_3165	Hsero_3165	1.10601	5.87169	2.56693e-15	7.84156e-14	0.987677	5.87169	1.45813e-12	8.21934e-11	-0.0862747	5.87169	0.533048	0.808191	-0.0912319	5.87169	0.50981	0.996153	-0.132569	5.87169	0.338988	0.943632	-0.209562	5.87169	0.12934	0.444859	-1.32485	5.87169	4.22137e-21	1.35974e-19
Hsero_3166	Hsero_3166	1.32244	6.82315	1.41666e-24	7.2128e-23	1.13938	6.82315	8.59664e-19	7.14124e-17	-0.030307	6.82315	0.811407	0.936194	0.00248838	6.82315	0.984499	1	-0.132511	6.82315	0.29836	0.938019	-0.180577	6.82315	0.155346	0.497001	-1.48526	6.82315	2.53919e-30	1.14505e-28
Hsero_3167	Hsero_3167	1.17478	5.11985	6.90037e-12	1.77572e-10	0.945681	5.11985	2.93453e-08	1.15792e-06	-0.183895	5.11985	0.277493	0.602366	-0.0224526	5.11985	0.89483	1	0.215432	5.11985	0.203197	0.883399	-0.25155	5.11985	0.136655	0.458584	-1.14324	5.11985	2.39697e-11	5.11246e-10
Hsero_3169	Hsero_3169	1.11334	5.71119	1.36019e-13	3.87981e-12	0.789505	5.71119	1.31891e-07	4.91734e-06	-0.127447	5.71119	0.391714	0.715176	-0.0730393	5.71119	0.623864	1	0.0669952	5.71119	0.652213	0.984241	-0.396878	5.71119	0.00766231	0.0719862	-1.1738	5.71119	6.62392e-15	1.63355e-13
Hsero_3176	Hsero_3176	1.24361	3.13397	0.00010289	0.00111009	-0.0193564	3.13397	0.951711	0.983953	0.466889	3.13397	0.140331	0.438013	0.370488	3.13397	0.241739	0.958667	0.610951	3.13397	0.0539817	0.598603	-0.892482	3.13397	0.00499152	0.0519447	-0.165767	3.13397	0.599488	0.814617
Hsero_3190	Hsero_3190	1.23849	4.97944	1.59214e-12	4.2834e-11	-0.069638	4.97944	0.687537	0.881769	0.0127355	4.97944	0.942093	0.984324	0.0374499	4.97944	0.828808	1	0.136711	4.97944	0.429639	0.96426	-1.27068	4.97944	4.3402e-13	2.74011e-11	-1.08904	4.97944	4.52033e-10	8.84453e-09
Hsero_3194	ompW1	8.60196	8.83298	3.76456e-73	6.85584e-71	0.602799	8.83298	0.0801618	0.319261	0.106206	8.83298	0.760903	0.916769	-0.965168	8.83298	0.00530015	0.28198	-1.29553	8.83298	0.000209872	0.0114223	-8.96433	8.83298	4.76326e-77	2.05037e-74	-9.79129	8.83298	6.02796e-86	7.92844e-84
Hsero_3195	Hsero_3195	4.57778	7.28104	2.27992e-97	8.30416e-95	0.385668	7.28104	0.0412122	0.21471	0.156434	7.28104	0.407303	0.725513	0.239063	7.28104	0.205524	0.943211	0.0895832	7.28104	0.635509	0.984241	-3.95305	7.28104	1.90489e-77	9.01967e-75	-4.33177	7.28104	2.03955e-89	2.75922e-87
Hsero_3196	Hsero_3196	6.18198	0.104657	0.000592994	0.00474295	1.73157	0.104657	0.246436	0.568058	0.797351	0.104657	0.591879	0.845158	2.75147	0.104657	0.0783995	0.848719	1.58573	0.104657	0.291542	0.929804	-1.69873	0.104657	0.253765	0.618005	-3.79817	0.104657	0.0185596	0.0872688
Hsero_3197	fnr_1	3.11788	7.97489	6.70561e-55	7.93776e-53	2.76596	7.97489	8.66402e-44	2.41319e-41	0.229935	7.97489	0.215483	0.540218	-6.21397	7.97489	7.25313e-159	3.43436e-155	-3.60697	7.97489	1.33464e-69	9.02787e-67	-6.5659	7.97489	5.32417e-172	2.52099e-168	-6.49492	7.97489	2.04961e-169	9.7049e-167
Hsero_3198	Hsero_3198	2.44625	5.53734	7.69149e-50	8.46959e-48	1.61595	5.53734	7.08713e-24	7.80408e-22	0.139824	5.53734	0.373284	0.704745	-0.1629	5.53734	0.299332	0.981594	-0.68107	5.53734	1.5855e-05	0.00117302	-0.993202	5.53734	3.05019e-10	1.41595e-08	-2.9875	5.53734	2.59804e-70	2.46034e-68
Hsero_3199	Hsero_3199	6.93738	6.35163	7.8814e-62	1.03662e-59	2.80814	6.35163	4.6578e-16	3.24334e-14	0.316069	6.35163	0.332883	0.659223	0.308814	6.35163	0.343298	0.996038	-1.1271	6.35163	0.000644332	0.0285132	-3.82043	6.35163	3.78665e-26	5.97659e-24	-7.74842	6.35163	1.6539e-71	1.66622e-69
Hsero_3200	fixG	7.2395	7.92847	9.18975e-103	4.35135e-100	2.40362	7.92847	5.73195e-19	4.84657e-17	0.137353	7.92847	0.597579	0.848182	-0.47215	7.92847	0.0674307	0.830873	-1.03516	7.92847	7.35573e-05	0.00496522	-5.30803	7.92847	1.05136e-66	3.55586e-64	-8.13731	7.92847	8.42706e-120	1.73488e-117
Hsero_3201	fixP	7.99091	9.30401	1.39987e-88	3.68244e-86	2.05245	9.30401	2.37158e-11	1.234e-09	-0.16352	9.30401	0.580636	0.837439	-0.628301	9.30401	0.0344918	0.712364	-0.584539	9.30401	0.0494209	0.573549	-6.56676	9.30401	2.91603e-68	1.06211e-65	-8.73897	9.30401	2.50441e-99	4.23514e-97
Hsero_3202	fixO	8.51035	8.17058	2.00928e-79	4.53044e-77	2.60182	8.17058	5.64206e-14	3.4695e-12	-0.372456	8.17058	0.258208	0.584704	-0.871702	8.17058	0.00829327	0.35788	-1.11963	8.17058	0.000781008	0.0327263	-6.78023	8.17058	5.03087e-59	1.40125e-56	-10.0025	8.17058	3.73957e-97	5.90228e-95
Hsero_3203	fixN	8.6362	9.81483	1.93661e-170	9.16986e-167	2.73956	9.81483	1.11412e-30	1.81908e-28	-0.276244	9.81483	0.218482	0.54448	-0.671803	9.81483	0.00279734	0.197692	-0.642417	9.81483	0.00432402	0.127169	-6.56844	9.81483	1.435e-118	3.39737e-115	-9.55486	9.81483	1.20631e-193	9.51978e-191
Hsero_3204	fixS	1.45161	3.34456	8.63203e-06	0.000118816	-0.0562077	3.34456	0.861247	0.953237	0.45114	3.34456	0.160731	0.469211	-0.053153	3.34456	0.868673	1	-1.09511	3.34456	0.00073606	0.0311182	-1.56097	3.34456	1.8427e-06	5.10243e-05	-2.09559	3.34456	3.07174e-10	6.11122e-09
Hsero_3205	fixI	5.14973	6.06279	7.54365e-73	1.27569e-70	0.552083	6.06279	0.0219527	0.145379	-0.185595	6.06279	0.442724	0.749649	-0.164522	6.06279	0.49421	0.996153	-0.257879	6.06279	0.283547	0.929585	-4.76217	6.06279	7.31944e-65	2.3105e-62	-5.59321	6.06279	3.88126e-82	4.59444e-80
Hsero_3206	Hsero_3206	6.95397	5.29345	4.64532e-38	3.99919e-36	1.52456	5.29345	0.000354897	0.00697276	0.0303495	5.29345	0.951912	0.985634	0.419074	5.29345	0.319259	0.993541	-0.441931	5.29345	0.299562	0.938019	-5.01033	5.29345	2.64308e-24	4.03709e-22	-7.36556	5.29345	4.84877e-41	2.98168e-39
Hsero_3207	hemN_2	5.93669	6.68182	3.79165e-71	6.19085e-69	2.011	6.68182	6.81774e-13	3.98543e-11	-0.713361	6.68182	0.00892321	0.0951608	-0.850582	6.68182	0.0017907	0.146189	-0.771609	6.68182	0.00460324	0.134545	-4.77628	6.68182	6.29336e-52	1.56837e-49	-7.42168	6.68182	1.72426e-96	2.63366e-94
Hsero_3223	Hsero_3223	1.47935	6.17851	2.91465e-17	9.85776e-16	1.17889	6.17851	1.17981e-11	6.20714e-10	-0.069751	6.17851	0.683967	0.888851	0.0357759	6.17851	0.835034	1	-0.130576	6.17851	0.447804	0.971109	-0.264691	6.17851	0.122816	0.43269	-1.67968	6.17851	1.43842e-21	4.69718e-20
Hsero_3228	Hsero_3228	-1.53321	5.33989	1.24452e-15	3.87686e-14	-0.829649	5.33989	1.08903e-05	0.000308777	-0.24673	5.33989	0.188197	0.508047	0.132025	5.33989	0.481037	0.996153	0.234635	5.33989	0.210726	0.884663	0.835585	5.33989	9.67174e-06	0.000233651	1.52111	5.33989	2.03199e-15	5.17284e-14
Hsero_3246	Hsero_3246	4.11063	-0.468753	0.000101425	0.00109897	-1.69417	-0.468753	0.0868599	0.334812	0.770908	-0.468753	0.421488	0.735081	0.237894	-0.468753	0.814779	1	0.625947	-0.468753	0.511043	0.977456	-5.56712	-0.468753	9.71213e-07	2.76928e-05	-2.71355	-0.468753	0.00625509	0.0375385
Hsero_3256	Hsero_3256	1.96514	3.57901	9.48866e-11	2.2405e-09	0.0673883	3.57901	0.81898	0.937276	-0.0709355	3.57901	0.809479	0.935991	-0.159996	3.57901	0.586315	1	0.00942554	3.57901	0.974757	0.997815	-2.05775	3.57901	1.3914e-11	7.75089e-10	-2.02665	3.57901	2.67289e-11	5.67541e-10
Hsero_3273	Hsero_3273	1.17005	7.42487	8.18113e-23	3.6545e-21	0.257428	7.42487	0.0285459	0.175311	-0.132235	7.42487	0.260716	0.586661	-0.0976955	7.42487	0.405786	0.996153	-0.00840512	7.42487	0.942936	0.995339	-1.01031	7.42487	1.617e-17	1.39209e-15	-1.31069	7.42487	4.89039e-28	2.01356e-26
Hsero_3333	Hsero_3333	1.17075	2.5413	0.000824247	0.00629486	0.574696	2.5413	0.0977623	0.35526	0.363679	2.5413	0.294825	0.621824	-0.0337872	2.5413	0.923214	1	-0.0512502	2.5413	0.883434	0.991625	-0.629841	2.5413	0.0692636	0.315957	-0.858318	2.5413	0.0136031	0.069633
Hsero_3341	Hsero_3341	-1.03323	7.87404	9.45377e-23	4.14478e-21	-0.377786	7.87404	0.000292272	0.00596511	-0.28672	7.87404	0.00595767	0.0736542	-0.261048	7.87404	0.0122424	0.419944	-0.299387	7.87404	0.00407927	0.122249	0.394399	7.87404	0.000156888	0.00278227	0.447126	7.87404	1.8419e-05	0.000223053
Hsero_3342	betA_1	-1.12574	7.8677	2.26257e-20	9.15664e-19	-0.306687	7.8677	0.010816	0.0931157	-0.316794	7.8677	0.00848217	0.0925227	-0.324731	7.8677	0.00696413	0.320147	-0.225055	7.8677	0.0613477	0.63134	0.49432	7.8677	4.11577e-05	0.000881817	0.583889	7.8677	1.30247e-06	1.91528e-05
Hsero_3343	Hsero_3343	-1.02268	7.22288	9.64008e-14	2.80035e-12	-0.375266	7.22288	0.00584261	0.0618898	-0.214944	7.22288	0.114103	0.396762	-0.146435	7.22288	0.281483	0.973823	-0.170051	7.22288	0.211101	0.884663	0.500982	7.22288	0.000237935	0.00402364	0.637688	7.22288	3.00208e-06	4.13223e-05
Hsero_3344	Hsero_3344	-1.04654	6.77052	3.30569e-20	1.32648e-18	-0.360515	6.77052	0.00136433	0.0207055	-0.406358	6.77052	0.000309101	0.00997488	-0.232092	6.77052	0.0390563	0.73678	-0.0593801	6.77052	0.597481	0.981367	0.45393	6.77052	5.6538e-05	0.00116395	0.580798	6.77052	2.66219e-07	4.18786e-06
Hsero_3370	ardA	1.57326	5.00851	1.15587e-18	4.08437e-17	1.46827	5.00851	1.5347e-16	1.15346e-14	-0.485281	5.00851	0.00570389	0.0724798	0.116675	5.00851	0.504235	0.996153	-0.188599	5.00851	0.280078	0.929585	0.0116812	5.00851	0.946682	0.990902	-2.24714	5.00851	7.31078e-35	3.76267e-33
Hsero_3434	Hsero_3434	1.26198	5.58226	1.91664e-14	5.67205e-13	0.844158	5.58226	2.4249e-07	8.44256e-06	-0.217547	5.58226	0.180874	0.49851	0.178475	5.58226	0.272275	0.973823	0.0582797	5.58226	0.71924	0.984241	-0.239344	5.58226	0.140417	0.4656	-1.42124	5.58226	8.88721e-18	2.47535e-16
Hsero_3471	Hsero_3471	1.74767	9.64252	8.94275e-35	7.05732e-33	1.49085	9.64252	4.03938e-26	5.03328e-24	0.260565	9.64252	0.0593422	0.279505	-0.192324	9.64252	0.163834	0.921325	-0.0675618	9.64252	0.624721	0.984241	-0.449139	9.64252	0.00116713	0.0155672	-1.55467	9.64252	3.61352e-28	1.50088e-26
Hsero_3472	Hsero_3472	1.82797	10.2879	7.31241e-45	7.06618e-43	1.54024	10.2879	6.99811e-33	1.32544e-30	0.165445	10.2879	0.189647	0.509182	-0.00956984	10.2879	0.939515	1	-0.164898	10.2879	0.191115	0.882118	-0.297304	10.2879	0.0184673	0.137488	-1.82743	10.2879	7.73495e-45	5.38603e-43
Hsero_3473	spoVK	1.48261	9.62353	1.86548e-65	2.76033e-63	1.28731	9.62353	2.86015e-50	9.67345e-48	0.227923	9.62353	0.00736167	0.0852262	0.0360732	9.62353	0.671291	1	0.0160533	9.62353	0.850243	0.990059	-0.159227	9.62353	0.0609743	0.294145	-1.23864	9.62353	8.83035e-47	6.33511e-45
Hsero_3488	tsr_6	1.37588	4.37469	6.35352e-12	1.65296e-10	0.0705747	4.37469	0.720546	0.899258	-0.0895882	4.37469	0.649252	0.875095	0.0828531	4.37469	0.674398	1	0.122039	4.37469	0.535824	0.978267	-1.22246	4.37469	8.85606e-10	3.8471e-08	-1.34343	4.37469	1.87856e-11	4.06165e-10
Hsero_3532	Hsero_3532	3.5701	3.97611	6.97399e-40	6.23053e-38	1.45472	3.97611	5.68891e-09	2.34235e-07	0.194109	3.97611	0.436475	0.747123	0.360067	3.97611	0.143531	0.915435	-0.428221	3.97611	0.0845437	0.699851	-1.75531	3.97611	2.79777e-12	1.65593e-10	-3.80421	3.97611	4.03544e-44	2.76925e-42
Hsero_3572	Hsero_3572	1.91468	8.7835	1.04563e-98	4.12588e-96	1.69174	8.7835	1.55316e-78	9.19274e-76	-0.011691	8.7835	0.89436	0.966137	0.0360956	8.7835	0.681174	1	-0.412499	8.7835	2.78051e-06	0.000235102	-0.186845	8.7835	0.0332879	0.204168	-2.33887	8.7835	4.95456e-142	1.23473e-139
Hsero_3645	narX	3.83198	6.42718	4.36601e-94	1.3782e-91	3.35897	6.42718	7.68919e-76	3.64083e-73	-0.442804	6.42718	0.00927584	0.0969561	0.0668605	6.42718	0.68895	1	-2.00656	6.42718	1.01324e-30	2.52509e-28	-0.406149	6.42718	0.014712	0.116882	-6.28135	6.42718	3.94833e-198	3.73907e-195
Hsero_3646	narL	4.41027	4.88952	4.1317e-20	1.644e-18	3.71418	4.88952	1.33915e-15	9.05842e-14	-0.493437	4.88952	0.243813	0.571795	0.223104	4.88952	0.594561	1	-1.39636	4.88952	0.00111752	0.0433728	-0.472986	4.88952	0.258151	0.622342	-6.3001	4.88952	3.69316e-33	1.84075e-31
Hsero_3648	Hsero_3648	1.14133	5.1304	1.46163e-13	4.14419e-12	0.772096	5.1304	4.83108e-07	1.61093e-05	0.20296	5.1304	0.184137	0.503378	0.216711	5.1304	0.156133	0.915435	0.15698	5.1304	0.304717	0.938019	-0.152524	5.1304	0.317062	0.683648	-0.78139	5.1304	3.49683e-07	5.41094e-06
Hsero_3732	Hsero_3732	1.53619	3.28347	3.01553e-08	5.9494e-07	-0.0248529	3.28347	0.927763	0.977621	-0.597613	3.28347	0.0285566	0.186504	-0.204874	3.28347	0.451712	0.996153	0.114183	3.28347	0.674766	0.984241	-1.76591	3.28347	2.51096e-10	1.20095e-08	-2.01962	3.28347	7.216e-13	1.64268e-11
Hsero_3768	pcaR_1	-1.03519	5.05108	3.46485e-13	9.59419e-12	-0.561458	5.05108	7.02004e-05	0.00174031	-0.307054	5.05108	0.0293209	0.187829	-0.098669	5.05108	0.483389	0.996153	0.156404	5.05108	0.266653	0.919592	0.375058	5.05108	0.00790041	0.0732208	0.884535	5.05108	4.61508e-10	8.99276e-09
Hsero_3845	Hsero_3845	-1.34021	8.87811	2.34603e-44	2.22169e-42	-0.389518	8.87811	3.70023e-05	0.000973366	-0.253627	8.87811	0.0071779	0.0843359	-0.119191	8.87811	0.206176	0.943211	-0.0330984	8.87811	0.725642	0.984241	0.831505	8.87811	1.98997e-18	1.92296e-16	1.05349	8.87811	2.14391e-28	9.14541e-27
Hsero_3887	uspA_3	3.57398	6.46942	4.56209e-49	4.90943e-47	2.21373	6.46942	4.90681e-22	4.74159e-20	0.285681	6.46942	0.194737	0.515993	-0.171686	6.46942	0.434846	0.996153	-1.13392	6.46942	3.54862e-07	3.29465e-05	-1.53193	6.46942	8.45302e-12	4.8223e-10	-4.42223	6.46942	1.29738e-68	1.20452e-66
Hsero_3974	yhbH	1.03764	8.38586	4.41728e-09	9.33741e-08	-0.0876791	8.38586	0.616433	0.855015	0.129291	8.38586	0.460186	0.762148	-0.161432	8.38586	0.35645	0.996153	-0.16588	8.38586	0.343411	0.945081	-1.28675	8.38586	4.59405e-13	2.86222e-11	-1.07423	8.38586	1.27793e-09	2.4498e-08
Hsero_4003	pcaR_3	1.26568	6.19174	2.10418e-25	1.1452e-23	1.23059	6.19174	3.917e-24	4.52365e-22	-0.0958437	6.19174	0.424907	0.738325	-0.0167405	6.19174	0.889125	1	-0.282998	6.19174	0.0183884	0.345513	-0.0518332	6.19174	0.664765	0.898751	-1.64453	6.19174	6.45985e-41	3.92146e-39
Hsero_4047	petC	2.63943	9.33599	1.59201e-87	3.76907e-85	0.22447	9.33599	0.0733351	0.303971	-0.225868	9.33599	0.0716179	0.314282	-0.142326	9.33599	0.256073	0.961544	-0.161287	9.33599	0.198173	0.883399	-2.55728	9.33599	8.24208e-83	4.33625e-80	-3.02658	9.33599	7.01502e-111	1.23023e-108
Hsero_4048	petB	4.0955	9.40059	2.40151e-121	1.62445e-118	1.08148	9.40059	4.13816e-12	2.22661e-10	-0.17542	9.40059	0.255781	0.58255	-0.278735	9.40059	0.0710151	0.842638	-0.334733	9.40059	0.0302459	0.44764	-3.29276	9.40059	4.56112e-85	3.08527e-82	-4.60566	9.40059	9.12839e-146	2.40127e-143
Hsero_4049	petA	3.98902	9.54681	1.0984e-155	1.73364e-152	0.948925	9.54681	1.55882e-12	8.68355e-11	-0.145838	9.54681	0.273359	0.599238	-0.178233	9.54681	0.180645	0.937593	-0.194692	9.54681	0.14379	0.832328	-3.21832	9.54681	2.2666e-109	3.57745e-106	-4.32955	9.54681	2.77809e-177	1.46158e-174
Hsero_4190	Hsero_4190	1.69191	7.64495	6.39895e-43	5.94099e-41	0.423078	7.64495	0.000431768	0.00813023	-0.271304	7.64495	0.0239152	0.16851	-0.0449465	7.64495	0.708094	1	0.00980442	7.64495	0.934825	0.995339	-1.31378	7.64495	4.49699e-27	7.60473e-25	-1.95341	7.64495	1.03123e-55	7.75062e-54
Hsero_4225	mqo	-1.40921	9.61162	1.13447e-16	3.75644e-15	-0.350086	9.61162	0.0360361	0.199414	-0.160573	9.61162	0.335797	0.662418	0.218063	9.61162	0.19126	0.940862	0.157716	9.61162	0.344464	0.945081	1.27719	9.61162	4.77868e-14	3.27929e-12	1.40636	9.61162	1.29985e-16	3.49704e-15
Hsero_4341	Hsero_4341	1.02503	3.44253	0.000596228	0.00475276	0.415866	3.44253	0.160451	0.460436	0.593362	3.44253	0.0454998	0.24482	0.0233645	3.44253	0.937582	1	-0.00359554	3.44253	0.989808	0.998465	-0.585797	3.44253	0.048157	0.257073	-0.435258	3.44253	0.141447	0.363876
Hsero_4356	priA	1.23254	6.86458	6.49499e-23	2.92893e-21	0.757572	6.86458	9.9277e-10	4.56385e-08	-0.0450279	6.86458	0.715338	0.900223	-0.0346943	6.86458	0.778587	1	-0.218583	6.86458	0.0766179	0.674711	-0.509664	6.86458	3.69568e-05	0.000799043	-1.49615	6.86458	1.44237e-32	7.04083e-31
Hsero_4357	hemE	1.36529	7.46408	4.35919e-34	3.32915e-32	1.03105	7.46408	2.05171e-20	1.83299e-18	-0.00668578	7.46408	0.951578	0.985634	-0.0886085	7.46408	0.42169	0.996153	-0.138944	7.46408	0.207931	0.883399	-0.422847	7.46408	0.000127123	0.00234213	-1.51092	7.46408	4.68436e-41	2.91848e-39
Hsero_4358	pheC	1.15779	6.80647	1.17059e-13	3.35924e-12	0.355396	6.80647	0.0212362	0.142649	-0.0496864	6.80647	0.747277	0.912889	-0.0213207	6.80647	0.890073	1	-0.0316792	6.80647	0.837319	0.988452	-0.823719	6.80647	1.07859e-07	3.72781e-06	-1.23916	6.80647	2.24983e-15	5.66646e-14
Hsero_4359	Hsero_4359	1.54507	6.72092	7.47243e-24	3.57393e-22	0.875263	6.72092	7.08025e-09	2.89009e-07	-0.397291	6.72092	0.00824921	0.0914754	-0.259852	6.72092	0.0836702	0.848719	-0.04775	6.72092	0.750703	0.984241	-0.92966	6.72092	7.91468e-10	3.47e-08	-1.99011	6.72092	1.80439e-37	1.01712e-35
Hsero_4360	Hsero_4360	1.3504	5.05357	9.68357e-12	2.47847e-10	0.809713	5.05357	3.6896e-05	0.000973366	-0.58687	5.05357	0.00273353	0.0474112	-0.226389	5.05357	0.246242	0.958667	0.00622892	5.05357	0.974105	0.997815	-0.76708	5.05357	9.02488e-05	0.00175855	-1.93105	5.05357	1.02618e-21	3.37427e-20
Hsero_4387	Hsero_4387	2.81235	6.99504	7.14564e-73	1.25313e-70	0.0104135	6.99504	0.943201	0.98292	-0.183858	6.99504	0.207545	0.529485	-0.252062	6.99504	0.0839997	0.848719	-0.209336	6.99504	0.1515	0.839984	-3.054	6.99504	6.85037e-84	4.05456e-81	-3.20555	6.99504	4.9406e-91	6.88052e-89
Hsero_4461	menG_3	1.08524	5.45003	2.74894e-05	0.000345259	-0.193638	5.45003	0.449608	0.744889	0.335107	5.45003	0.191258	0.510777	0.308721	5.45003	0.228314	0.958071	0.336527	5.45003	0.189089	0.882118	-0.970154	5.45003	0.000171717	0.00303389	-0.413602	5.45003	0.106558	0.304866
Hsero_4494	xylF	1.00258	2.89202	0.0043162	0.0237366	0.486512	2.89202	0.1635	0.463577	0.368769	2.89202	0.290341	0.615659	-0.209211	2.89202	0.548806	0.998975	0.0479575	2.89202	0.891433	0.991625	-0.725282	2.89202	0.0380286	0.221482	-0.585853	2.89202	0.0932917	0.279936
Hsero_4703	crp_2	1.22116	4.57581	6.51743e-12	1.68634e-10	-0.207462	4.57581	0.237505	0.557002	-0.509703	4.57581	0.00382353	0.0569321	0.25152	4.57581	0.152176	0.915435	0.0680751	4.57581	0.698056	0.984241	-1.17711	4.57581	3.42427e-11	1.84249e-09	-1.66279	4.57581	2.4376e-20	7.49484e-19
Hsero_4803	Hsero_4803	-1.4393	7.25438	1.81679e-28	1.11721e-26	-0.576873	7.25438	6.48315e-06	0.000193067	-0.0749007	7.25438	0.556931	0.823609	-0.100073	7.25438	0.432466	0.996153	-0.00608486	7.25438	0.961999	0.995339	0.762359	7.25438	2.80499e-09	1.13518e-07	1.35832	7.25438	1.24503e-25	4.79285e-24

## Sheet: Table S4
Locus Tag	Gene ID	WTCvWTS logFC	WTCvWTS PValue	Δ1CvΔ1S logFC	Δ1CvΔ1S PValue	Δ3CvΔ3S logFC	Δ3CvΔ3S PValue	WTCvΔ1C logFC	WTCvΔ1C PValue	WTCvΔ3C logFC	WTCvΔ3C PValue	WTSvΔ1S logFC	WTSvΔ1S PValue	WTSvΔ3S logFC	WTSvΔ3S PValue	WTvΔ231 logFC	WTvΔ231 PValue	Fnr1 ChIP peak	Fnr1 ChIP p-value	Fnr3 ChIP peak	Fnr3 ChIP p-value
Hsero_0239	phbA2	-1.04925	3.57303e-11	*	**	*	**	*	**	*	**	-1.22164	1.59044e-14	-1.03068	7.71814e-11	*	**	+++	4.72703e-13	-	-
Hsero_0260	Hsero_0260	-1.50352	1.0025e-22	*	**	*	**	*	**	*	**	-1.66178	3.61076e-27	-1.70159	2.43531e-28	-3.93761	0.000902533	+++	3.29964e-10	-	-
Hsero_0262	Hsero_0262	-0.843416	1.52027e-12	*	**	*	**	*	**	*	**	-0.847195	1.21136e-12	-1.06764	4.86579e-19	*	**	+++	3.29964e-10	-	-
Hsero_0371	Hsero_0371	-0.716121	1.67506e-07	*	**	*	**	*	**	*	**	-0.749768	4.3644e-08	-0.735313	7.83504e-08	*	**	+++	5.72341e-21	-	-
Hsero_0624	cheW_1	-0.641007	0.000152899	*	**	*	**	*	**	*	**	-0.720208	2.14021e-05	-0.704383	3.23046e-05	-3.33506	2.44495e-05	+++	6.03674e-05	-	-
Hsero_0660	pilA	-1.3843	6.64042e-19	*	**	*	**	*	**	*	**	-1.3796	8.58466e-19	-1.41598	1.12215e-19	-2.46194	0.0324404	+++	7.57199e-11	-	-
Hsero_1250	Hsero_1250	-4.4383	1.67483e-161	*	**	*	**	*	**	*	**	-1.49248	8.93479e-25	-6.31879	2.15117e-272	-5.03214	0.000225343	+++	7.77388e-05	-	-
Hsero_1446	Hsero_1446	-1.59756	1.71343e-32	*	**	*	**	*	**	*	**	-1.42736	1.65912e-26	-1.67843	1.58544e-35	*	**	+++	6.20203e-06	-	-
Hsero_1552	Hsero_1552	-3.14984	5.72323e-06	*	**	*	**	*	**	*	**	-3.74856	1.47423e-07	-4.16391	1.05745e-08	-2.69544	0.0238174	+++	7.51312e-05	-	-
Hsero_1880	Hsero_1880	-0.860389	2.28123e-13	*	**	*	**	*	**	*	**	-0.968578	1.76227e-16	-1.08941	2.42514e-20	*	**	+++	1.3e-12	-	-
Hsero_1957	Hsero_1957	-1.6426	3.30372e-25	*	**	*	**	*	**	*	**	-1.05935	1.13655e-11	-1.55421	7.62876e-23	*	**	+++	1.40109e-15	-	-
Hsero_1976	cheY_6	-0.702703	1.03692e-13	*	**	*	**	*	**	*	**	-0.441047	2.84494e-06	-0.518878	3.72901e-08	*	**	+++	2.52865e-11	-	-
Hsero_2144	Hsero_2144	-0.37644	0.00129672	-0.47541	4.98484e-05	-0.3289	0.00498389	*	**	*	**	-0.761536	9.28419e-11	-0.653022	2.64259e-08	*	**	+++	5.62859e-07	-	-
Hsero_2379	Hsero_2379	-3.40176	7.79521e-35	*	**	*	**	*	**	*	**	-2.66581	2.26629e-23	-3.41893	4.09382e-35	-4.65529	1.21084e-06	+++	1.28773e-06	-	-
Hsero_2384	Hsero_2384	-3.2263	9.69997e-20	*	**	*	**	*	**	*	**	-2.09459	6.42826e-10	-3.19125	2.09853e-19	-3.68821	0.00478096	+++	1.54058e-11	-	-
Hsero_2403	Hsero_2403	-2.58019	0.000364758	*	**	*	**	*	**	*	**	-1.59658	0.0225159	-2.56611	0.000390025	-5.28793	2.76262e-09	+++	2.94969e-08	-	-
Hsero_2404	dksA_2	-8.35341	9.08879e-33	*	**	*	**	*	**	*	**	-4.59918	5.43037e-15	-6.43122	1.34755e-23	-6.63955	2.23539e-16	+++	2.94969e-08	-	-
Hsero_2909	Hsero_2909	-1.44514	4.72789e-26	*	**	*	**	*	**	*	**	-1.24928	4.68287e-20	-1.45726	1.90393e-26	*	**	+++	1.92461e-30	-	-
Hsero_2999	phaC_1	-0.452718	0.000287546	*	**	*	**	*	**	*	**	-0.62982	4.77154e-07	-0.698655	2.39833e-08	-1.36141	0.0497509	+++	1.18586e-39	-	-
Hsero_3072	aer_4	-4.21708	9.38885e-16	*	**	*	**	*	**	*	**	-4.14971	2.16495e-15	-4.03697	8.72312e-15	-4.32218	0.0430083	+++	5.92937e-17	-	-
Hsero_3111	Hsero_3111	-1.14673	4.80789e-11	*	**	*	**	*	**	*	**	-1.68095	1.95162e-21	-1.94492	1.0477e-27	*	**	+++	3.16544e-07	-	-
Hsero_3194	ompW1	-8.60196	3.76456e-73	*	**	*	**	*	**	-1.29553	0.000209872	-8.96433	4.76326e-77	-9.79129	6.02796e-86	-7.0939	0.0001025	+++	1.30539e-36	-	-
Hsero_3203	fixN	-8.6362	1.93661e-170	*	**	*	**	*	**	*	**	-6.56844	1.435e-118	-9.55486	1.20631e-193	-6.35711	5.35955e-18	+++	1.3553e-59	-	-
Hsero_3207	hemN_2	-5.93669	3.79165e-71	*	**	*	**	*	**	*	**	-4.77628	6.29336e-52	-7.42168	1.72426e-96	-4.16701	1.7214e-07	+++	5.92957e-39	-	-
Hsero_3246	Hsero_3246	-4.11063	0.000101425	*	**	*	**	*	**	*	**	-5.56712	9.71213e-07	-2.71355	0.00625509	*	**	+++	2.26791e-05	-	-
Hsero_3273	Hsero_3273	-1.17005	8.18113e-23	*	**	*	**	*	**	*	**	-1.01031	1.617e-17	-1.31069	4.89039e-28	-2.97873	0.0187252	+++	1.03856e-10	-	-
Hsero_3488	tsr_6	-1.37588	6.35352e-12	*	**	*	**	*	**	*	**	-1.22246	8.85606e-10	-1.34343	1.87856e-11	*	**	+++	5.66695e-23	-	-
Hsero_3532	Hsero_3532	-3.5701	6.97399e-40	*	**	*	**	*	**	*	**	-1.75531	2.79777e-12	-3.80421	4.03544e-44	*	**	+++	0	-	-
Hsero_3853	pyrC	-0.622607	2.47642e-12	*	**	*	**	*	**	*	**	-0.56266	2.37191e-10	-0.724605	3.93038e-16	-2.31665	0.00577538	+++	2.37902e-23	-	-
Hsero_3887	uspA_3	-3.57398	4.56209e-49	*	**	*	**	*	**	-1.13392	3.54862e-07	-1.53193	8.45302e-12	-4.42223	1.29738e-68	-4.32827	3.16856e-07	+++	4.13954e-13	-	-
Hsero_3965	Hsero_3965	-0.84387	4.65968e-10	*	**	*	**	*	**	*	**	-0.873644	1.14072e-10	-1.11455	2.69284e-16	*	**	+++	5.80419e-10	-	-
Hsero_3974	yhbH	-1.03764	4.41728e-09	*	**	*	**	*	**	*	**	-1.28675	4.59405e-13	-1.07423	1.27793e-09	*	**	+++	4.28682e-19	-	-
Hsero_4240	Hsero_4240	-0.984779	1.05176e-14	*	**	*	**	*	**	*	**	-1.00527	2.9991e-15	-1.25498	1.16484e-22	-2.54447	0.0174961	+++	2.34961e-31	-	-
Hsero_4703	crp_2	-1.22116	6.51743e-12	*	**	*	**	*	**	*	**	-1.17711	3.42427e-11	-1.66279	2.4376e-20	-2.50111	0.00643133	+++	7.30485e-06	-	-
Hsero_0835	Hsero_0835	1.24481	1.34593e-09	*	**	*	**	*	**	*	**	1.07506	1.49174e-07	1.34075	7.27794e-11	*	**	+++	4.24252e-11	-	-
Hsero_1002	nodD	*	**	*	**	*	**	*	**	*	**	0.586865	0.000140175	*	**	*	**	+++	1.09711e-15	-	-
Hsero_1165	sodB	1.33813	1.66633e-26	*	**	*	**	*	**	*	**	1.15572	2.44122e-20	1.3067	2.18564e-25	*	**	+++	4.25141e-05	-	-
Hsero_1337	Hsero_1337	1.90837	4.63788e-26	*	**	*	**	*	**	*	**	1.7322	5.63688e-22	1.58414	8.8154e-19	2.93901	0.0014527	+++	7.52131e-05	-	-
Hsero_2458	Hsero_2458	1.40204	6.40983e-23	*	**	*	**	*	**	*	**	1.01898	5.08101e-13	1.15999	2.40884e-16	3.04345	0.00341544	+++	5.79993e-14	-	-
* logFC not significant according to cut-off parameters
** p-value not significant according do cut-off parameters
WT/Δ231, wild type versus triple fnr deletion under 5 % oxygen, reference (8) in the main text

## Sheet: Table S5
Locus Tag	Gene ID	WTCvWTS logFC	WTCvWTS PValue	Δ1CvΔ1S logFC	Δ1CvΔ1S PValue	Δ3CvΔ3S logFC	Δ3CvΔ3S PValue	WTCvΔ1C logFC	WTCvΔ1C PValue	WTCvΔ3C logFC	WTCvΔ3C PValue	WTSvΔ1S logFC	WTSvΔ1S PValue	WTSvΔ3S logFC	WTSvΔ3S PValue	WTvΔ231 logFC	WTvΔ231 PValue	Fnr1 ChIP peak	Fnr1 ChIP p-value	Fnr3 ChIP peak	Fnr3 ChIP p-value
Hsero_0151	hemB	-1.4435	3.72547e-32	*	**	*	**	*	**	*	**	*	**	-1.69639	3.73741e-43	-2.56859	0.00241566	-	-	+++	3.99923e-16
Hsero_0627	Hsero_0627	-1.84603	8.8721e-55	*	**	*	**	*	**	*	**	*	**	-2.15573	1.61188e-72	-2.42476	0.00301248	-	-	+++	3.45393e-42
Hsero_0962	Hsero_0962	-4.14069	4.32568e-71	*	**	*	**	*	**	-3.1173	1.15787e-44	*	**	-6.91416	1.70051e-150	-5.45799	1.1583e-11	-	-	+++	1.21537e-75
Hsero_0964	adhA	-3.05281	3.16689e-74	*	**	*	**	*	**	-5.8056	1.21295e-203	*	**	-8.86833	0	-5.0204	0.0139828	-	-	+++	1.16872e-111
Hsero_1024	deoR	-1.17337	7.83145e-17	*	**	*	**	*	**	*	**	*	**	-1.40143	4.25568e-23	*	**	-	-	+++	2.31985e-06
Hsero_1103	Hsero_1103	-0.665591	0.000175932	*	**	*	**	*	**	*	**	*	**	-0.605293	0.000640628	*	**	-	-	+++	2.50069e-18
Hsero_1639	Hsero_1639	*	**	*	**	*	**	*	**	*	**	*	**	-1.09066	3.51018e-32	-2.6902	0.000364531	-	-	+++	4.76853e-14
Hsero_1694	Hsero_1694	-2.04917	6.78056e-93	*	**	*	**	*	**	*	**	*	**	-2.85064	2.58173e-167	*	**	-	-	+++	1.68614e-73
Hsero_1710	Hsero_1710	-0.510322	4.68671e-07	*	**	*	**	*	**	*	**	*	**	-0.671295	3.71648e-11	*	**	-	-	+++	5.87489e-91
Hsero_2263	Hsero_2263	-1.78262	2.65465e-18	*	**	*	**	*	**	*	**	*	**	-1.95607	1.74191e-21	-2.37882	0.0102762	-	-	+++	2.92383e-29
Hsero_2511	ldhA	-3.66097	6.50719e-140	*	**	*	**	*	**	-2.2132	2.14415e-57	*	**	-5.36373	1.10297e-253	-5.27249	5.98449e-10	-	-	+++	6.93582e-15
Hsero_2530	Hsero_2530	-2.91028	2.70658e-64	*	**	*	**	*	**	*	**	*	**	-3.45947	6.64869e-86	-2.40827	0.00380429	-	-	+++	5.05827e-24
Hsero_2983	cheY_9	-0.424035	6.0247e-05	*	**	*	**	*	**	*	**	*	**	-0.462535	1.21711e-05	*	**	-	-	+++	7.24409e-27
Hsero_3055	Hsero_3055	-2.83841	1.04907e-57	*	**	*	**	*	**	*	**	*	**	-3.32368	2.83171e-75	*	**	-	-	+++	8.69663e-143
Hsero_3146	Hsero_3146	-0.56439	1.80239e-08	*	**	*	**	*	**	*	**	*	**	-0.80328	1.39117e-15	*	**	-	-	+++	6.83643e-34
Hsero_3223	Hsero_3223	-1.47935	2.91465e-17	*	**	*	**	*	**	*	**	*	**	-1.67968	1.43842e-21	-2.16979	0.00579251	-	-	+++	1.05641e-77
Hsero_3370	ardA	-1.57326	1.15587e-18	*	**	*	**	*	**	*	**	*	**	-2.24714	7.31078e-35	-2.7444	0.0151476	-	-	+++	8.51547e-47
Hsero_3472	Hsero_3472	-1.82797	7.31241e-45	*	**	*	**	*	**	*	**	*	**	-1.82743	7.73495e-45	*	**	-	-	+++	4.24147e-78
Hsero_3645	narX	-3.83198	4.36601e-94	*	**	*	**	*	**	-2.00656	1.01324e-30	*	**	-6.28135	3.94833e-198	-7.1055	4.30185e-08	-	-	+++	1.19368e-13
Hsero_4274	hemA	*	**	*	**	*	**	*	**	*	**	*	**	-1.53817	8.60918e-65	*	**	-	-	+++	5.48436e-67
Hsero_4704	Hsero_4704	*	**	*	**	*	**	*	**	*	**	*	**	-1.48616	3.6874e-29	-3.14702	0.000729664	-	-	+++	5.24858e-09
Hsero_0253	Hsero_0253	*	**	*	**	0.578158	2.90939e-05	*	**	*	**	*	**	0.423248	0.00216009	*	**	-	-	+++	3.32054e-05
Hsero_3327	argM	*	**	*	**	*	**	*	**	0.409114	6.06016e-08	*	**	0.690253	8.04956e-20	*	**	-	-	+++	6.96058e-06
* logFC not significant according to cut-off parameters
** p-value not significant according do cut-off parameters
WT/Δ231, wild type versus triple fnr deletion under 5 % oxygen, reference (8) in the main text

## Sheet: Table S6
Locus Tag	Gene ID	WTCvWTS logFC	WTCvWTS PValue	Δ1CvΔ1S logFC	Δ1CvΔ1S PValue	Δ3CvΔ3S logFC	Δ3CvΔ3S PValue	WTCvΔ1C logFC	WTCvΔ1C PValue	WTCvΔ3C logFC	WTCvΔ3C PValue	WTSvΔ1S logFC	WTSvΔ1S PValue	WTSvΔ3S logFC	WTSvΔ3S PValue	WTvΔ231 logFC	WTvΔ231 PValue	Fnr1 ChIP peak	Fnr1 ChIP p-value	Fnr3 ChIP peak	Fnr3 ChIP p-value
Hsero_0005	Hsero_0005	-0.912384	1.10333e-21	*	**	*	**	*	**	*	**	-0.860772	1.6596e-19	-1.09961	1.51345e-30	*	**	+++	2.29622e-08	+++	2.59205e-06
Hsero_0153	Hsero_0153	-3.24319	7.82413e-76	1.01364	5.17171e-10	*	**	*	**	*	**	-2.36853	2.86245e-44	-3.41101	1.84498e-82	-2.37466	0.0102228	+++	2.3306e-49	+++	4.96888e-16
Hsero_0998	mdpB	-1.35692	8.71663e-22	*	**	*	**	*	**	*	**	-0.611916	1.15258e-05	-1.80424	2.36068e-36	*	**	+++	5.37925e-30	+++	5.17977e-38
Hsero_1104	Hsero_1104	-3.72987	1.52425e-122	2.37427	8.65398e-57	*	**	*	**	*	**	-1.47492	2.8451e-24	-4.07767	1.8983e-141	-2.0703	0.00552919	+++	4.87286e-32	+++	2.50069e-18
Hsero_1175	Hsero_1175	-1.02524	9.68026e-24	*	**	*	**	*	**	*	**	-0.481528	1.97136e-06	-1.37563	8.97476e-41	*	**	+++	9.60838e-29	+++	2.46956e-82
Hsero_1383	hflB	-0.358341	4.66893e-05	*	**	*	**	*	**	*	**	-0.243857	0.00555867	-0.487382	3.17033e-08	*	**	+++	5.24366e-18	+++	1.35582e-26
Hsero_1545	acs_3	-1.6884	5.56296e-28	1.25191	1.93222e-16	*	**	*	**	*	**	-0.601223	6.41458e-05	-2.04043	3.18915e-39	*	**	+++	7.0139e-15	+++	8.32573e-44
Hsero_1829	Hsero_1829	-4.90494	7.08188e-74	3.39524	1.40565e-41	*	**	*	**	-2.06388	8.08884e-18	-1.39205	2.36765e-09	-6.74191	2.47605e-116	-5.19993	5.75137e-08	+++	1.55397e-18	+++	1.96458e-22
Hsero_2110	clpB_2	-2.00373	2.72581e-30	*	**	*	**	*	**	*	**	-1.36694	1.82985e-15	-2.27627	6.88318e-38	-2.8004	0.0017641	+++	6.23833e-30	+++	4.03066e-40
Hsero_2290	uspA_1	-8.77607	2.27672e-63	3.44714	4.99365e-17	*	**	*	**	*	**	-6.38511	7.01703e-42	-9.64146	3.3915e-71	-6.10619	1.02687e-15	+++	4.0964e-73	+++	9.38076e-24
Hsero_2488	uspA_2	-4.53773	2.58793e-74	3.1242	6.11902e-41	*	**	*	**	*	**	-1.61588	2.16634e-13	-6.0499	2.27343e-113	-5.99423	2.81469e-15	+++	4.2355e-30	+++	1.28039e-73
Hsero_2510	Hsero_2510	-3.92524	3.14315e-94	2.79109	1.64788e-53	*	**	*	**	-2.2009	5.5665e-35	-0.919157	7.41278e-08	-6.07023	6.37881e-182	-6.7528	3.97972e-12	+++	3.86203e-41	+++	2.43141e-36
Hsero_2530	Hsero_2530	-2.91028	2.70658e-64	2.07779	9.37348e-36	*	**	*	**	-0.504125	0.00171157	-0.837537	1.98509e-07	-3.45947	6.64869e-86	-2.40827	0.00380429	+++	7.72466e-07	+++	5.05827e-24
Hsero_2915	Hsero_2915	-4.64552	5.32156e-109	3.85729	1.77822e-81	*	**	*	**	-1.86869	1.04434e-23	-0.627567	0.000511409	-6.53199	5.07066e-179	-5.15503	6.22414e-08	+++	1.10333e-23	+++	3.88013e-66
Hsero_3148	Hsero_3148	-1.23653	3.7709e-30	*	**	*	**	*	**	*	**	-0.676209	2.90142e-10	-1.2585	3.85696e-31	*	**	+++	5.40834e-36	+++	3.04754e-38
Hsero_3197	fnr_1	-3.11788	6.70561e-55	2.76596	8.66402e-44	*	**	*	**	-3.60697	1.33464e-69	-6.5659	5.32417e-172	-6.49492	2.04961e-169	-5.50838	5.57747e-07	+++	1.43279e-65	+++	1.3981e-94
Hsero_4049	petA	-3.98902	1.0984e-155	*	**	*	**	*	**	*	**	-3.21832	2.2666e-109	-4.32955	2.77809e-177	-2.78172	0.00928671	+++	3.37784e-63	+++	5.97818e-19
Hsero_4190	Hsero_4190	-1.69191	6.39895e-43	*	**	*	**	*	**	*	**	-1.31378	4.49699e-27	-1.95341	1.03123e-55	-3.26605	0.0002482	+++	2.67655e-10	+++	2.94204e-06
* logFC not significant according to cut-off parameters
** p-value not significant according do cut-off parameters
WT/Δ231, wild type versus triple fnr deletion under 5 % oxygen, reference (8) in the main text
